# Supplementary material for: Landscape of mast cell populations across organs in mice and humans
Source: J Exp Med. 2023 Jul 18;220(10):e20230570. doi: 10.1084/jem.20230570 (PMC10354537; doi:10.1084/jem.20230570)
Supplement: Table S1 — shows DEGs between CTMCs and MMCs populations in mouse datasets. [file JEM_20230570_TableS1.xlsx]

## Sheet: JEM_20230570_TableS1
p_val	avg_log2FC	pct.1	pct.2	p_val_adj	cluster	gene
4.46362e-36	2.85305	0.966	0	1.05457e-31	Mrgprb2-	Mcpt1
4.46362e-36	2.61726	0.966	0	1.05457e-31	Mrgprb2-	Mcpt2
1.33487e-31	1.98663	0.966	0.029	3.15376e-27	Mrgprb2-	Ifitm1
3.49241e-30	1.67134	0.931	0.029	8.25116e-26	Mrgprb2-	Igha
5.43666e-27	1.61858	0.793	0.014	1.28447e-22	Mrgprb2-	Thsd4
1.75445e-26	1.61136	0.862	0.043	4.14507e-22	Mrgprb2-	Scin
1.12919e-25	1.72746	0.897	0.065	2.66781e-21	Mrgprb2-	Hnrnpll
7.75268e-24	1.58173	0.759	0.029	1.83165e-19	Mrgprb2-	Itgae
3.09167e-23	1.62352	0.793	0.043	7.30437e-19	Mrgprb2-	Angpt1
1.83451e-22	1.50567	0.724	0.029	4.33422e-18	Mrgprb2-	Clnk
1.43462e-21	1.43897	0.724	0.022	3.38942e-17	Mrgprb2-	Xist
1.18336e-20	1.34191	0.655	0.014	2.79582e-16	Mrgprb2-	Plac8
4.33531e-20	1.57308	0.793	0.08	1.02426e-15	Mrgprb2-	Snx18
1.52846e-19	1.39229	0.828	0.109	3.61113e-15	Mrgprb2-	Gfod1
2.59948e-19	1.18846	0.621	0.022	6.14153e-15	Mrgprb2-	Sema4d
2.281e-18	1.09908	0.621	0.022	5.38909e-14	Mrgprb2-	P2rx7
1.14217e-17	1.08038	0.552	0.014	2.69849e-13	Mrgprb2-	Gm26740
1.34067e-17	1.30104	0.655	0.051	3.16746e-13	Mrgprb2-	Slc9a9
2.12678e-17	0.857729	0.483	0	5.02472e-13	Mrgprb2-	Emid1
3.56442e-16	1.01745	0.448	0	8.4213e-12	Mrgprb2-	Adamtsl1
3.56442e-16	0.351474	0.448	0	8.4213e-12	Mrgprb2-	Igkc
6.29318e-16	0.993899	1	0.565	1.48683e-11	Mrgprb2-	Rps28
1.10374e-15	1.40998	0.724	0.109	2.60769e-11	Mrgprb2-	Prnp
1.61322e-15	1.11555	0.586	0.036	3.81139e-11	Mrgprb2-	Pecam1
1.95181e-15	0.877524	0.966	0.659	4.61134e-11	Mrgprb2-	Rpl37a
4.62246e-15	1.33324	1	0.283	1.0921e-10	Mrgprb2-	Ly6e
5.79559e-15	0.982335	0.414	0	1.36927e-10	Mrgprb2-	Pde3a
2.19364e-14	1.22934	0.828	0.225	5.1827e-10	Mrgprb2-	Rps15
2.44787e-14	0.848268	0.966	0.616	5.78334e-10	Mrgprb2-	Rps9
2.67256e-14	1.16225	0.586	0.058	6.31419e-10	Mrgprb2-	Cd244a
4.56297e-14	1.21234	0.793	0.181	1.07805e-09	Mrgprb2-	Ikzf2
6.37475e-14	0.966995	0.448	0.014	1.5061e-09	Mrgprb2-	Taco1
6.91734e-14	1.03948	0.621	0.072	1.63429e-09	Mrgprb2-	Cx3cr1
9.15008e-14	1.03536	0.379	0	2.1618e-09	Mrgprb2-	Mcpt9
9.15008e-14	0.877783	0.379	0	2.1618e-09	Mrgprb2-	Nrxn1
1.85366e-13	1.1102	0.724	0.13	4.37945e-09	Mrgprb2-	Itga2b
3.91949e-13	1.22374	0.862	0.304	9.26018e-09	Mrgprb2-	Rack1
6.14835e-13	1.05797	0.897	0.399	1.45261e-08	Mrgprb2-	Mbnl1
6.84561e-13	1.18291	0.724	0.152	1.61734e-08	Mrgprb2-	Flnb
1.04675e-12	0.927213	0.414	0.014	2.47305e-08	Mrgprb2-	Fgd2
1.04675e-12	0.850438	0.414	0.014	2.47305e-08	Mrgprb2-	Fgl2
1.05888e-12	1.00221	0.552	0.058	2.5017e-08	Mrgprb2-	Meis1
1.35998e-12	0.953825	0.483	0.036	3.21308e-08	Mrgprb2-	Akt3
1.40411e-12	0.782483	0.345	0	3.31735e-08	Mrgprb2-	Plcb1
1.40411e-12	0.759212	0.345	0	3.31735e-08	Mrgprb2-	St6galnac5
1.40411e-12	0.657095	0.345	0	3.31735e-08	Mrgprb2-	Nup210
1.52378e-12	0.720962	0.379	0.007	3.60008e-08	Mrgprb2-	Sh2d1b1
1.92887e-12	1.08255	0.655	0.116	4.55716e-08	Mrgprb2-	Nrip1
1.94877e-12	1.00262	0.552	0.065	4.60416e-08	Mrgprb2-	Mvb12b
4.34335e-12	1.10913	0.655	0.13	1.02616e-07	Mrgprb2-	Itch
8.37696e-12	1.12958	0.793	0.225	1.97914e-07	Mrgprb2-	Rpl23a
9.18739e-12	1.04014	0.793	0.239	2.17061e-07	Mrgprb2-	Ogt
9.26092e-12	1.02186	0.724	0.174	2.18799e-07	Mrgprb2-	Gm2a
9.46307e-12	0.82493	0.414	0.022	2.23575e-07	Mrgprb2-	Deptor
1.21774e-11	1.05332	0.862	0.377	2.87703e-07	Mrgprb2-	Zbtb20
1.24151e-11	0.940464	0.621	0.101	2.9332e-07	Mrgprb2-	Etnk1
1.51666e-11	0.881331	0.414	0.022	3.58326e-07	Mrgprb2-	Avil
1.55747e-11	1.0788	0.69	0.123	3.67967e-07	Mrgprb2-	Slc8a1
2.0967e-11	0.668935	0.31	0	4.95366e-07	Mrgprb2-	Cd96
2.0967e-11	0.567413	0.31	0	4.95366e-07	Mrgprb2-	Jchain
2.36791e-11	0.831688	0.345	0.007	5.59442e-07	Mrgprb2-	Gzma
2.36791e-11	0.778733	0.345	0.007	5.59442e-07	Mrgprb2-	Ppm1l
2.61666e-11	0.855444	0.966	0.572	6.18212e-07	Mrgprb2-	Rpsa
2.63643e-11	1.02065	0.793	0.232	6.22884e-07	Mrgprb2-	Snrnp70
2.65844e-11	1.03712	0.862	0.326	6.28082e-07	Mrgprb2-	Runx1
2.71755e-11	0.782935	0.414	0.022	6.42049e-07	Mrgprb2-	Prkg1
2.8037e-11	0.991283	0.621	0.123	6.62403e-07	Mrgprb2-	Ccnd3
3.05116e-11	0.758511	0.414	0.022	7.20867e-07	Mrgprb2-	Muc13
3.42952e-11	1.04057	0.621	0.123	8.10259e-07	Mrgprb2-	Znrf1
3.43371e-11	0.935117	0.931	0.449	8.11248e-07	Mrgprb2-	Rps26
4.4604e-11	1.08495	0.897	0.399	1.05382e-06	Mrgprb2-	Lrmda
4.5789e-11	1.17935	0.655	0.145	1.08181e-06	Mrgprb2-	Ripor2
6.27623e-11	1.16002	0.759	0.232	1.48282e-06	Mrgprb2-	Kcnq5
6.45772e-11	1.10559	0.655	0.145	1.5257e-06	Mrgprb2-	Arhgap6
8.53721e-11	1.00995	0.724	0.188	2.017e-06	Mrgprb2-	Coro1a
1.81468e-10	1.03505	0.621	0.138	4.28736e-06	Mrgprb2-	Trerf1
2.50198e-10	0.697654	0.345	0.014	5.91119e-06	Mrgprb2-	Xpc
2.50198e-10	0.658286	0.345	0.014	5.91119e-06	Mrgprb2-	Zc3h14
3.47562e-10	0.654826	0.966	0.71	8.21149e-06	Mrgprb2-	Rpl38
3.56368e-10	0.657153	0.31	0.007	8.41956e-06	Mrgprb2-	Galm
4.0686e-10	0.641392	0.345	0.014	9.61248e-06	Mrgprb2-	Kcnn4
5.14473e-10	0.826589	0.448	0.051	1.21549e-05	Mrgprb2-	Gm4258
1.38849e-09	0.932397	0.552	0.101	3.28043e-05	Mrgprb2-	Klhl24
1.47425e-09	0.690161	0.414	0.043	3.48305e-05	Mrgprb2-	Cwf19l2
1.84447e-09	0.687651	0.345	0.022	4.35775e-05	Mrgprb2-	Cd34
1.90622e-09	0.945247	0.655	0.174	4.50364e-05	Mrgprb2-	Rabgap1l
2.39835e-09	0.863816	0.517	0.087	5.66635e-05	Mrgprb2-	Map3k5
2.47091e-09	0.884422	0.552	0.116	5.83777e-05	Mrgprb2-	Eif4b
3.2567e-09	0.957438	0.655	0.181	7.69428e-05	Mrgprb2-	Ivns1abp
3.63062e-09	0.702503	0.31	0.014	8.5777e-05	Mrgprb2-	Lair1
3.6785e-09	0.771099	0.414	0.043	8.69082e-05	Mrgprb2-	Glcci1
3.75687e-09	0.836513	0.379	0.036	8.87599e-05	Mrgprb2-	Itgax
3.94975e-09	0.78451	0.379	0.036	9.33168e-05	Mrgprb2-	Sntb1
3.97106e-09	0.911196	0.655	0.181	9.38203e-05	Mrgprb2-	Dock8
5.37441e-09	0.877214	0.483	0.087	0.000126976	Mrgprb2-	Dennd1b
6.34021e-09	0.893058	0.621	0.174	0.000149794	Mrgprb2-	H2afy
6.42809e-09	0.829607	0.828	0.37	0.00015187	Mrgprb2-	Rpl14
8.20428e-09	0.556608	0.966	0.717	0.000193834	Mrgprb2-	Rpl41
8.32461e-09	0.329639	1	0.906	0.000196677	Mrgprb2-	mt-Co3
9.75854e-09	0.861179	0.517	0.109	0.000230555	Mrgprb2-	Nfatc3
1.14491e-08	0.92344	0.621	0.174	0.000270497	Mrgprb2-	Wipf1
1.19033e-08	0.760166	0.414	0.051	0.000281228	Mrgprb2-	Elp4
1.19872e-08	0.752074	0.897	0.5	0.00028321	Mrgprb2-	Rps21
1.65003e-08	0.751735	0.448	0.072	0.000389837	Mrgprb2-	Myo1f
1.77987e-08	0.750439	0.414	0.051	0.000420512	Mrgprb2-	Cd300a
1.9985e-08	0.831176	0.552	0.13	0.000472166	Mrgprb2-	St8sia4
2.00623e-08	0.6804	0.897	0.551	0.000473991	Mrgprb2-	Rps14
2.15999e-08	0.895435	0.759	0.319	0.00051032	Mrgprb2-	Slc24a3
2.51863e-08	0.664022	0.31	0.022	0.000595051	Mrgprb2-	Slc26a11
2.58253e-08	0.731354	0.448	0.072	0.000610148	Mrgprb2-	Arid2
3.10335e-08	0.821869	0.828	0.486	0.000733198	Mrgprb2-	Rps12
3.62852e-08	0.855641	0.414	0.065	0.000857274	Mrgprb2-	Lbh
4.26021e-08	0.9389	0.655	0.217	0.00100652	Mrgprb2-	Pitpnc1
4.53632e-08	0.61421	0.345	0.036	0.00107175	Mrgprb2-	Tcirg1
4.71288e-08	0.990564	0.586	0.174	0.00111347	Mrgprb2-	Smg6
5.26765e-08	0.787214	0.414	0.065	0.00124453	Mrgprb2-	Prkcq
6.71059e-08	0.797571	0.483	0.101	0.00158544	Mrgprb2-	Aim2
6.97062e-08	0.616797	0.345	0.036	0.00164688	Mrgprb2-	Vars
7.22996e-08	0.724994	0.862	0.406	0.00170815	Mrgprb2-	Rpl27
7.31594e-08	0.842311	0.69	0.225	0.00172846	Mrgprb2-	Tnfaip8
7.93113e-08	0.6835	0.414	0.065	0.00187381	Mrgprb2-	Def6
8.4216e-08	0.738073	0.345	0.036	0.00198969	Mrgprb2-	B3galt5
8.50983e-08	0.642484	0.897	0.58	0.00201053	Mrgprb2-	Rps8
8.78751e-08	0.767275	0.828	0.464	0.00207614	Mrgprb2-	Pabpc1
9.16729e-08	0.871823	0.586	0.167	0.00216586	Mrgprb2-	Gse1
9.35717e-08	0.741926	0.483	0.094	0.00221072	Mrgprb2-	Rasgrp4
9.39063e-08	0.8492	0.655	0.225	0.00221863	Mrgprb2-	Fli1
1.05333e-07	0.805104	0.655	0.225	0.00248859	Mrgprb2-	Ubash3b
1.15052e-07	0.725188	0.414	0.072	0.00271821	Mrgprb2-	Ocrl
1.51381e-07	0.72597	0.414	0.072	0.00357653	Mrgprb2-	Psd4
1.62558e-07	0.840187	0.448	0.087	0.0038406	Mrgprb2-	Ptpn22
1.71947e-07	0.832689	0.724	0.312	0.00406241	Mrgprb2-	Ikzf1
1.7478e-07	0.609043	0.31	0.029	0.00412936	Mrgprb2-	Cuedc1
1.79196e-07	0.614853	0.931	0.565	0.0042337	Mrgprb2-	Rps16
1.7974e-07	0.845229	0.448	0.094	0.00424653	Mrgprb2-	Mgat5
1.82664e-07	0.666812	0.345	0.043	0.00431563	Mrgprb2-	Hdac7
1.91443e-07	0.749037	0.552	0.123	0.00452302	Mrgprb2-	Car8
1.92799e-07	0.67114	0.31	0.029	0.00455508	Mrgprb2-	Ncf1
1.99696e-07	0.61984	0.345	0.043	0.00471803	Mrgprb2-	Upf3b
2.18357e-07	0.780381	0.483	0.123	0.00515889	Mrgprb2-	Zfp148
2.26445e-07	0.705831	0.379	0.058	0.00534998	Mrgprb2-	Gm26917
2.57113e-07	0.708125	0.379	0.051	0.00607456	Mrgprb2-	Eif4ebp2
2.65693e-07	0.857374	0.586	0.203	0.00627727	Mrgprb2-	Maml3
2.74881e-07	0.768661	0.759	0.355	0.00649434	Mrgprb2-	Runx3
3.22262e-07	0.758636	0.483	0.116	0.00761377	Mrgprb2-	Camkmt
4.44691e-07	0.816191	0.69	0.297	0.0105063	Mrgprb2-	Chn2
4.46658e-07	0.753711	0.586	0.174	0.0105527	Mrgprb2-	Arhgap45
4.83452e-07	0.79901	0.655	0.29	0.011422	Mrgprb2-	Rps25
5.3133e-07	0.662096	0.31	0.036	0.0125532	Mrgprb2-	Ascc1
5.52927e-07	0.709896	0.414	0.08	0.0130635	Mrgprb2-	Numa1
5.55916e-07	0.79096	0.448	0.101	0.0131341	Mrgprb2-	Smarca2
5.62988e-07	0.736537	0.414	0.087	0.0133012	Mrgprb2-	Kmt2d
5.86731e-07	0.557347	0.966	0.638	0.0138621	Mrgprb2-	Rps27
5.98928e-07	0.7147	0.345	0.051	0.0141503	Mrgprb2-	Atp1b1
6.04565e-07	0.737118	0.517	0.152	0.0142835	Mrgprb2-	Gpi1
6.09225e-07	0.605627	0.31	0.036	0.0143935	Mrgprb2-	AW112010
6.76615e-07	0.684657	0.724	0.29	0.0159857	Mrgprb2-	Rsrp1
7.30366e-07	0.646458	0.31	0.036	0.0172556	Mrgprb2-	Gm2000
7.99333e-07	0.622526	0.31	0.036	0.018885	Mrgprb2-	Akna
8.36127e-07	0.577766	0.31	0.036	0.0197543	Mrgprb2-	Mmd
8.43997e-07	0.678249	0.517	0.13	0.0199403	Mrgprb2-	Sod1
9.35722e-07	0.853076	0.621	0.225	0.0221074	Mrgprb2-	Utrn
1.02411e-06	0.75908	0.483	0.13	0.0241957	Mrgprb2-	Padi2
1.07054e-06	0.620302	0.931	0.601	0.0252927	Mrgprb2-	Rplp2
1.21388e-06	0.737885	0.448	0.109	0.0286791	Mrgprb2-	Chd9
1.25566e-06	0.622061	0.345	0.051	0.0296663	Mrgprb2-	Acap1
1.26218e-06	0.752833	0.655	0.261	0.0298203	Mrgprb2-	Cux1
1.31335e-06	0.67247	0.414	0.08	0.0310292	Mrgprb2-	Apobec3
1.43733e-06	0.63067	0.828	0.478	0.0339583	Mrgprb2-	Rpl8
1.57928e-06	0.798876	0.621	0.232	0.037312	Mrgprb2-	Grk2
1.60423e-06	0.743844	0.759	0.399	0.0379015	Mrgprb2-	Rpl13a
1.80272e-06	0.664721	0.31	0.043	0.0425912	Mrgprb2-	Taz
1.84015e-06	0.743456	0.586	0.217	0.0434753	Mrgprb2-	Actr3
1.85082e-06	0.638934	0.483	0.116	0.0437274	Mrgprb2-	Smim3
1.85637e-06	0.454589	0.966	0.725	0.0438586	Mrgprb2-	Rps29
7.94459e-17	2.54337	0.986	0.034	1.87699e-12	Mrgprb2+	Cma1
1.74637e-16	2.49053	0.971	0	4.12596e-12	Mrgprb2+	Tpsb2
2.42135e-16	2.12712	0.986	0.207	5.72068e-12	Mrgprb2+	Mcpt4
7.5418e-12	1.07168	0.891	0.483	1.78183e-07	Mrgprb2+	Fth1
9.98725e-12	1.93188	0.797	0.034	2.35959e-07	Mrgprb2+	Apoe
3.90913e-11	0.986927	0.87	0.517	9.23571e-07	Mrgprb2+	Fcer1g
4.82452e-10	1.88378	0.71	0	1.13984e-05	Mrgprb2+	Hdc
2.52155e-09	1.5319	0.674	0	5.95742e-05	Mrgprb2+	Mrgprb1
4.24168e-09	0.409044	0.986	0.966	0.000100214	Mrgprb2+	Cpa3
6.52022e-09	1.71163	0.652	0	0.000154047	Mrgprb2+	Ccl2
4.26236e-08	1.57512	0.681	0.172	0.00100703	Mrgprb2+	Vim
8.87483e-08	1.15912	0.696	0.103	0.00209677	Mrgprb2+	Tmsb10
1.12739e-07	1.3207	0.63	0.069	0.00266357	Mrgprb2+	Cd81
1.26252e-07	0.717244	0.783	0.621	0.00298282	Mrgprb2+	Ubb
1.53732e-07	1.35322	0.594	0.034	0.00363207	Mrgprb2+	Ahnak
4.85524e-07	1.24336	0.565	0.034	0.011471	Mrgprb2+	Lgals1
1.07972e-06	1.40606	0.601	0.138	0.0255095	Mrgprb2+	Ext1
1.75498e-06	1.03426	0.507	0	0.0414632	Mrgprb2+	Mrgprb2
1.75498e-06	1.01293	0.507	0	0.0414632	Mrgprb2+	Socs2
1.82247e-06	1.38065	0.609	0.172	0.0430577	Mrgprb2+	Plek
