# Supplementary material for: Landscape of mast cell populations across organs in mice and humans
Source: J Exp Med. 2023 Jul 18;220(10):e20230570. doi: 10.1084/jem.20230570 (PMC10354537; doi:10.1084/jem.20230570)
Supplement: Table S2 — lists tissue imprinting DEGs within CTMCs and MMCs. [file JEM_20230570_TableS2.xlsx]

## Sheet: JEM_20230570_TableS2
p_val	avg_log2FC	pct.1	pct.2	p_val_adj	cluster	gene
2.10507e-27	8.72312	0.988	0.022	6.01292e-23	CTMCs	Cma1
3.77148e-27	8.46959	0.982	0	1.07729e-22	CTMCs	Tpsb2
2.21279e-21	3.4286	0.994	0.804	6.32061e-17	CTMCs	Cpa3
1.37379e-20	5.63815	0.883	0.174	3.92409e-16	CTMCs	Mcpt4
2.32999e-20	5.57445	0.834	0	6.65538e-16	CTMCs	Hdc
2.03684e-17	4.18389	0.84	0.239	5.81803e-13	CTMCs	Serpinb1a
1.86499e-16	3.82234	0.769	0.087	5.32716e-12	CTMCs	Lgals1
3.03678e-16	4.39373	0.726	0	8.67424e-12	CTMCs	Mrgprb1
6.33518e-16	2.32023	0.895	0.543	1.80958e-11	CTMCs	Ubb
9.61691e-15	2.29603	0.877	0.478	2.74697e-10	CTMCs	Fth1
1.51288e-13	1.88799	0.917	0.63	4.32139e-09	CTMCs	Srgn
4.19965e-13	4.5957	0.64	0.022	1.19959e-08	CTMCs	Apoe
1.28615e-12	2.42278	0.822	0.435	3.67376e-08	CTMCs	Ftl1
1.74205e-12	1.97357	0.858	0.5	4.976e-08	CTMCs	Fcer1g
1.92261e-12	3.83817	0.618	0.022	5.49174e-08	CTMCs	Mt1
4.7554e-12	4.26885	0.594	0	1.35833e-07	CTMCs	Tpsab1
6.96058e-12	3.79516	0.668	0.152	1.98822e-07	CTMCs	Vim
1.05665e-11	3.37451	0.582	0	3.01822e-07	CTMCs	Mrgprb2
1.70867e-09	2.80551	0.548	0.043	4.88065e-05	CTMCs	Slc29a1
2.74607e-09	2.13963	0.717	0.326	7.84387e-05	CTMCs	Calm1
3.07435e-09	4.55719	0.486	0	8.78157e-05	CTMCs	Ccl2
4.30429e-09	2.93688	0.48	0	0.000122948	CTMCs	Socs2
7.74229e-09	5.94378	0.563	0.152	0.000221151	CTMCs	mt-Rnr2
8.08358e-09	2.85218	0.551	0.087	0.000230899	CTMCs	Slc3a2
8.31909e-09	1.72175	0.769	0.609	0.000237626	CTMCs	Eif1
9.83785e-09	2.82142	0.465	0	0.000281008	CTMCs	Cd200r3
1.05731e-08	3.31281	0.498	0.043	0.000302009	CTMCs	Cd81
1.11705e-08	3.99906	0.538	0.109	0.000319073	CTMCs	Plek
1.15777e-08	2.9047	0.462	0	0.000330706	CTMCs	Slc6a4
1.25234e-08	2.06352	0.8	0.609	0.000357718	CTMCs	mt-Nd1
1.44608e-08	1.83601	0.788	0.457	0.000413059	CTMCs	mt-Nd4
1.59958e-08	2.86788	0.455	0	0.000456904	CTMCs	Maob
2.40385e-08	2.69325	0.483	0.022	0.000686635	CTMCs	Adora3
2.7941e-08	2.05954	0.68	0.283	0.000798107	CTMCs	mt-Nd2
3.02395e-08	2.78533	0.443	0	0.000863762	CTMCs	Pmp22
3.13408e-08	3.07364	0.477	0.043	0.000895218	CTMCs	Cdkn1a
3.29078e-08	2.74525	0.508	0.087	0.000939978	CTMCs	Adk
3.61338e-08	1.63955	0.778	0.435	0.00103213	CTMCs	Hspa8
4.21016e-08	2.75379	0.455	0.022	0.00120259	CTMCs	Csrnp1
4.59025e-08	3.04262	0.538	0.13	0.00131116	CTMCs	Lmna
1.12165e-07	2.62322	0.474	0.065	0.00320389	CTMCs	Vwa5a
1.20904e-07	1.99977	0.655	0.217	0.00345349	CTMCs	Tmsb10
1.21042e-07	4.47685	0.415	0	0.00345743	CTMCs	Ccl7
2.74946e-07	1.58961	0.818	0.63	0.00785355	CTMCs	H3f3b
3.07548e-07	2.94979	0.415	0.022	0.00878479	CTMCs	Lgals3
3.30523e-07	2.90356	0.415	0.022	0.00944106	CTMCs	Ndrg1
4.02521e-07	2.78925	0.412	0.022	0.0114976	CTMCs	Sparc
4.10316e-07	3.60855	0.498	0.13	0.0117203	CTMCs	mt-Rnr1
5.28124e-07	2.15409	0.628	0.348	0.0150853	CTMCs	Sqstm1
5.69798e-07	2.28228	0.452	0.065	0.0162757	CTMCs	Lilrb4a
5.72549e-07	1.54371	0.809	0.739	0.0163543	CTMCs	mt-Cytb
1.06814e-06	3.15595	0.369	0	0.0305102	CTMCs	Il13
1.15637e-06	1.33294	0.769	0.457	0.0330305	CTMCs	Rpl32
1.54332e-06	2.19653	0.48	0.109	0.0440834	CTMCs	Dynll1
1.06624e-64	8.96133	0.804	0	3.0456e-60	MMCs	Mcpt1
4.01036e-63	7.47967	0.804	0.003	1.14552e-58	MMCs	Mcpt2
3.3051e-52	6.49633	0.739	0.012	9.44068e-48	MMCs	Igha
1.10353e-48	3.41599	0.717	0.018	3.15211e-44	MMCs	Scin
1.4419e-35	4.13451	0.804	0.095	4.11865e-31	MMCs	Ifitm1
4.33803e-35	3.15883	0.522	0.012	1.23911e-30	MMCs	Itgae
1.34002e-34	3.38527	0.652	0.043	3.82765e-30	MMCs	Hnrnpll
1.43522e-34	3.06425	0.5	0.009	4.09955e-30	MMCs	Thsd4
1.19964e-31	3.00775	0.478	0.012	3.42664e-27	MMCs	Clnk
3.04397e-31	2.21558	0.457	0.009	8.69481e-27	MMCs	Sema4d
1.021e-30	3.49868	0.5	0.018	2.9164e-26	MMCs	Angpt1
4.15986e-29	4.05064	0.37	0	1.18822e-24	MMCs	Mcpt9
1.4151e-27	2.49444	0.543	0.034	4.04208e-23	MMCs	Plac8
6.70022e-27	5.37469	0.413	0.009	1.91385e-22	MMCs	Igkc
4.94533e-26	2.58392	0.543	0.046	1.41258e-21	MMCs	Gfod1
7.77015e-26	1.76619	0.37	0.006	2.21947e-21	MMCs	Emid1
8.17075e-26	3.05422	0.522	0.04	2.33389e-21	MMCs	Snx18
9.61033e-26	2.01284	0.326	0	2.7451e-21	MMCs	Adamtsl1
4.70764e-25	1.75541	0.457	0.022	1.34469e-20	MMCs	P2rx7
9.58002e-24	2.54257	0.826	0.188	2.73644e-19	MMCs	Ly6e
3.00054e-23	2.47327	0.413	0.022	8.57075e-19	MMCs	Slc9a9
1.3047e-22	1.89329	0.348	0.009	3.72674e-18	MMCs	Gm26740
2.06245e-22	1.95941	0.283	0	5.89118e-18	MMCs	Pde3a
1.90003e-21	2.9608	0.609	0.095	5.42726e-17	MMCs	Prnp
4.74346e-21	1.96351	0.587	0.08	1.35492e-16	MMCs	Itga2b
7.6211e-21	2.4123	0.326	0.009	2.17689e-16	MMCs	Gzma
9.30428e-21	1.29891	0.261	0	2.65768e-16	MMCs	Nup210
2.76543e-19	2.13805	0.391	0.028	7.89917e-15	MMCs	AW112010
3.58926e-19	1.78536	0.283	0.006	1.02523e-14	MMCs	Taco1
4.12697e-19	1.69351	0.239	0	1.17883e-14	MMCs	Nrxn1
4.12697e-19	1.45055	0.239	0	1.17883e-14	MMCs	Cd96
4.12697e-19	1.32189	0.239	0	1.17883e-14	MMCs	St6galnac5
4.50161e-19	2.2204	0.37	0.025	1.28584e-14	MMCs	Cd244a
5.50538e-19	2.18203	0.283	0.006	1.57256e-14	MMCs	Gmpr
1.35686e-18	1.71686	0.413	0.034	3.87573e-14	MMCs	Pecam1
4.01904e-18	1.69871	0.304	0.012	1.148e-13	MMCs	Fgl2
8.29798e-18	1.29511	0.304	0.012	2.37024e-13	MMCs	Kcnn4
1.80113e-17	1.54513	0.217	0	5.14475e-13	MMCs	Plcb1
2.23333e-17	1.39402	0.239	0.003	6.3793e-13	MMCs	Galm
3.30366e-17	1.96951	0.304	0.015	9.43657e-13	MMCs	Itgax
3.36809e-17	3.77126	0.239	0.003	9.62062e-13	MMCs	Jchain
3.52812e-17	1.7121	0.304	0.015	1.00777e-12	MMCs	Akt3
4.85515e-17	1.65255	0.435	0.049	1.38683e-12	MMCs	Cx3cr1
1.22553e-16	2.19525	0.478	0.071	3.5006e-12	MMCs	Flnb
1.24147e-16	1.52139	0.283	0.012	3.54614e-12	MMCs	Deptor
1.73408e-16	1.25303	0.304	0.015	4.95322e-12	MMCs	Muc13
1.99633e-16	1.70845	0.283	0.012	5.70231e-12	MMCs	Fgd2
3.58208e-16	1.99098	0.435	0.052	1.02318e-11	MMCs	Slc8a1
4.33062e-16	1.70095	0.261	0.009	1.237e-11	MMCs	Avil
6.17092e-16	1.43403	0.261	0.009	1.76266e-11	MMCs	Prkg1
9.65539e-16	1.46476	0.217	0.003	2.75797e-11	MMCs	Ppm1l
1.34925e-15	1.75648	0.391	0.043	3.85401e-11	MMCs	Meis1
4.17852e-15	2.27104	0.435	0.065	1.19355e-10	MMCs	Arhgap6
4.39258e-15	2.06419	0.5	0.092	1.2547e-10	MMCs	Ikzf2
5.06075e-15	1.67268	0.391	0.046	1.44555e-10	MMCs	Mvb12b
5.60025e-15	2.15528	0.565	0.123	1.59966e-10	MMCs	Gm2a
2.5072e-14	2.38742	0.413	0.062	7.16155e-10	MMCs	Ripor2
4.54901e-14	1.81567	0.413	0.062	1.29938e-09	MMCs	Nrip1
6.77272e-14	1.37706	0.391	0.052	1.93456e-09	MMCs	Etnk1
9.17316e-14	1.53408	0.283	0.022	2.62022e-09	MMCs	Gm4258
9.75442e-14	1.94722	0.435	0.074	2.78625e-09	MMCs	Itch
1.10377e-13	1.63138	0.304	0.028	3.15279e-09	MMCs	E330020D12Rik
1.38663e-13	2.00857	0.391	0.058	3.96077e-09	MMCs	Trerf1
1.57085e-13	1.10523	0.261	0.015	4.48699e-09	MMCs	Sh2d1b1
1.92788e-13	2.59351	0.478	0.098	5.5068e-09	MMCs	Kcnq5
6.01026e-13	1.29142	0.217	0.009	1.71677e-08	MMCs	Lair1
6.44242e-13	1.31242	0.261	0.018	1.84021e-08	MMCs	Glcci1
8.40739e-13	2.05352	0.565	0.154	2.40149e-08	MMCs	Runx1
1.04981e-12	1.02906	0.196	0.006	2.99869e-08	MMCs	Rnase6
1.23187e-12	1.79697	0.457	0.089	3.51871e-08	MMCs	Rabgap1l
1.37328e-12	1.00853	0.152	0	3.92263e-08	MMCs	Il9r
1.37328e-12	0.930873	0.152	0	3.92263e-08	MMCs	Sema6b
1.37328e-12	0.352544	0.152	0	3.92263e-08	MMCs	Fabp2
1.39604e-12	1.44188	0.239	0.015	3.98764e-08	MMCs	Sntb1
1.569e-12	1.8423	0.391	0.065	4.4817e-08	MMCs	Znrf1
1.69123e-12	0.901973	0.174	0.003	4.83082e-08	MMCs	Epas1
2.17031e-12	1.30077	0.304	0.031	6.19928e-08	MMCs	Cd300a
2.23771e-12	1.54477	0.478	0.102	6.39179e-08	MMCs	Ccnd3
2.39088e-12	1.52387	0.326	0.04	6.8293e-08	MMCs	Map3k5
2.40738e-12	2.13941	0.652	0.252	6.87643e-08	MMCs	Mbnl1
3.49339e-12	1.50379	0.609	0.172	9.97852e-08	MMCs	Snrnp70
3.72994e-12	1.5313	0.261	0.022	1.06542e-07	MMCs	Abi3
3.93873e-12	1.56516	0.261	0.022	1.12506e-07	MMCs	Ncf1
4.05035e-12	2.47922	0.565	0.169	1.15694e-07	MMCs	Lrmda
5.24213e-12	1.38967	0.217	0.012	1.49736e-07	MMCs	Kctd1
5.34261e-12	2.46329	0.565	0.178	1.52606e-07	MMCs	Zbtb20
5.37297e-12	1.2808	0.283	0.028	1.53474e-07	MMCs	Ppa1
1.06428e-11	1.60094	0.413	0.08	3.04002e-07	MMCs	Dock8
1.06819e-11	1.55595	0.283	0.031	3.05117e-07	MMCs	Lbh
1.14408e-11	1.4622	0.522	0.135	3.26794e-07	MMCs	Actr3
1.57558e-11	1.34305	0.37	0.062	4.5005e-07	MMCs	St8sia4
2.04443e-11	1.32691	0.196	0.009	5.83972e-07	MMCs	2900026A02Rik
2.28403e-11	1.3565	0.261	0.025	6.52409e-07	MMCs	Elp4
2.36292e-11	1.12381	0.239	0.018	6.74944e-07	MMCs	Gzmb
2.6562e-11	1.3852	0.196	0.009	7.58716e-07	MMCs	Dpp4
2.76116e-11	1.75439	0.457	0.105	7.88698e-07	MMCs	Wipf1
2.80235e-11	1.37926	0.478	0.108	8.00463e-07	MMCs	Arhgap45
4.7471e-11	1.58936	0.5	0.132	1.35596e-06	MMCs	Ogt
5.34869e-11	1.99307	0.348	0.055	1.5278e-06	MMCs	Klhl24
5.6901e-11	0.979821	0.13	0	1.62532e-06	MMCs	Chad
5.6901e-11	0.945542	0.13	0	1.62532e-06	MMCs	Hey1
5.6901e-11	0.800658	0.13	0	1.62532e-06	MMCs	Tmem233
5.6901e-11	0.788469	0.13	0	1.62532e-06	MMCs	Hlf
5.6901e-11	0.686498	0.13	0	1.62532e-06	MMCs	Paqr8
5.78426e-11	1.52801	0.217	0.015	1.65221e-06	MMCs	B3galt5
8.40033e-11	1.02204	0.217	0.015	2.39947e-06	MMCs	Xpc
1.1802e-10	1.49954	0.304	0.043	3.37113e-06	MMCs	Psd4
1.3514e-10	1.45108	0.326	0.052	3.86013e-06	MMCs	Nfatc3
1.55212e-10	1.58265	0.304	0.043	4.43347e-06	MMCs	Ptpn22
1.83488e-10	2.11147	0.37	0.074	5.24115e-06	MMCs	Smg6
1.91705e-10	1.30521	0.261	0.031	5.47585e-06	MMCs	Ocrl
3.56089e-10	1.29921	0.239	0.025	1.01713e-05	MMCs	Ascc1
3.6938e-10	2.36952	0.217	0.018	1.0551e-05	MMCs	Cuedc1
4.11103e-10	1.0843	0.217	0.018	1.17428e-05	MMCs	Arhgap4
4.95452e-10	0.935809	0.217	0.018	1.41521e-05	MMCs	Zc3h14
5.75344e-10	1.76712	0.478	0.138	1.64341e-05	MMCs	Slc24a3
7.28024e-10	1.41995	0.304	0.049	2.07953e-05	MMCs	Camkmt
7.67656e-10	0.715813	0.174	0.009	2.19273e-05	MMCs	Scai
8.68298e-10	1.48605	0.304	0.049	2.48021e-05	MMCs	Aim2
9.38799e-10	1.70977	0.304	0.049	2.68158e-05	MMCs	Mgat5
9.49593e-10	1.13861	0.304	0.046	2.71242e-05	MMCs	Apobec3
1.13224e-09	1.24517	0.326	0.055	3.23412e-05	MMCs	Rasgrp4
1.20856e-09	1.06735	0.283	0.04	3.45213e-05	MMCs	Gm26917
1.28139e-09	1.33469	0.413	0.095	3.66016e-05	MMCs	Eif4b
1.4312e-09	1.05643	0.152	0.006	4.08808e-05	MMCs	Ripor1
1.63715e-09	1.35817	0.348	0.065	4.67635e-05	MMCs	Atp1b1
1.71934e-09	0.897676	0.196	0.015	4.91113e-05	MMCs	Rcbtb2
1.93354e-09	1.36867	0.261	0.037	5.52295e-05	MMCs	Kmt2d
1.94512e-09	0.99092	0.152	0.006	5.55605e-05	MMCs	Hic1
2.06974e-09	1.09532	0.239	0.028	5.91202e-05	MMCs	Hdac7
2.07809e-09	1.50007	0.304	0.052	5.93585e-05	MMCs	Dennd1b
2.11942e-09	1.14375	0.283	0.043	6.0539e-05	MMCs	Numa1
2.2839e-09	1.12341	0.283	0.04	6.52373e-05	MMCs	Eif4ebp2
2.34201e-09	0.821399	0.109	0	6.68973e-05	MMCs	Npffr1
2.34201e-09	0.805379	0.109	0	6.68973e-05	MMCs	Tbxas1
2.34201e-09	0.752064	0.109	0	6.68973e-05	MMCs	2610307P16Rik
2.34201e-09	0.706219	0.109	0	6.68973e-05	MMCs	Apol9b
2.34201e-09	0.660489	0.109	0	6.68973e-05	MMCs	Tff3
2.34201e-09	0.642623	0.109	0	6.68973e-05	MMCs	Krt8
2.34201e-09	0.585055	0.109	0	6.68973e-05	MMCs	Treml2
2.34201e-09	0.566682	0.109	0	6.68973e-05	MMCs	Il17rb
2.34201e-09	0.467493	0.109	0	6.68973e-05	MMCs	Poll
2.34201e-09	0.449698	0.109	0	6.68973e-05	MMCs	Muc2
2.37124e-09	1.0305	0.217	0.022	6.77322e-05	MMCs	Akna
2.58782e-09	1.13635	0.413	0.089	7.39185e-05	MMCs	Cd34
2.69407e-09	0.703826	0.13	0.003	7.69534e-05	MMCs	Fam234b
2.77183e-09	1.3759	0.326	0.058	7.91746e-05	MMCs	Rgs12
3.05055e-09	1.37735	0.522	0.151	8.71359e-05	MMCs	Alox5ap
3.38321e-09	1.00567	0.13	0.003	9.66381e-05	MMCs	Gm11290
4.03599e-09	1.15959	0.261	0.037	0.000115284	MMCs	Dnmt3a
4.30844e-09	1.42318	0.37	0.083	0.000123066	MMCs	Gse1
4.40107e-09	1.40374	0.478	0.142	0.000125712	MMCs	Cux1
4.51674e-09	0.855422	0.174	0.012	0.000129016	MMCs	Entr1
5.2676e-09	1.75059	0.37	0.089	0.000150464	MMCs	Maml3
6.27981e-09	1.35332	0.435	0.12	0.000179376	MMCs	Grk2
7.26304e-09	1.29757	0.304	0.055	0.000207461	MMCs	Chd9
7.82165e-09	0.998605	0.196	0.018	0.000223418	MMCs	Tmem273
7.82489e-09	1.40465	0.522	0.178	0.00022351	MMCs	Dock2
9.67947e-09	0.890345	0.283	0.046	0.000276484	MMCs	Sp100
1.04992e-08	1.31109	0.413	0.111	0.0002999	MMCs	H2afy
1.09936e-08	0.944433	0.239	0.031	0.000314022	MMCs	Acap1
1.10293e-08	1.47896	0.391	0.102	0.000315042	MMCs	Fam49b
1.12343e-08	1.18274	0.261	0.04	0.000320897	MMCs	Mndal
1.26039e-08	0.977062	0.283	0.046	0.000360018	MMCs	Def6
1.42042e-08	1.18402	0.413	0.114	0.000405729	MMCs	Fli1
1.54259e-08	1.55508	0.413	0.114	0.000440625	MMCs	Utrn
1.63204e-08	0.997108	0.152	0.009	0.000466175	MMCs	Rasgrp1
1.73441e-08	0.760598	0.152	0.009	0.000495416	MMCs	Galnt2
1.73908e-08	1.50787	0.326	0.068	0.000496752	MMCs	Smarca2
1.77493e-08	1.05495	0.5	0.16	0.00050699	MMCs	Zfp36l2
1.81724e-08	1.56078	0.283	0.052	0.000519076	MMCs	Ssh2
1.85685e-08	1.45375	0.326	0.068	0.000530391	MMCs	Asap1
1.89974e-08	0.770138	0.152	0.009	0.000542643	MMCs	Ccdc88c
1.92286e-08	0.973264	0.304	0.055	0.000549245	MMCs	Arid2
2.11392e-08	1.5917	0.37	0.092	0.000603819	MMCs	Atp8a1
2.41901e-08	0.819118	0.152	0.009	0.000690965	MMCs	AI504432
2.45636e-08	1.49407	0.522	0.188	0.000701636	MMCs	Runx3
2.86534e-08	1.06375	0.174	0.015	0.000818457	MMCs	C2cd5
3.07495e-08	0.651882	0.152	0.009	0.000878328	MMCs	Ccdc69
3.29335e-08	1.34253	0.63	0.252	0.000940712	MMCs	Coro1a
3.32432e-08	1.48971	0.457	0.148	0.000949559	MMCs	Irf2bp2
3.46645e-08	1.11928	0.304	0.062	0.000990156	MMCs	Smap2
3.7531e-08	1.83663	0.413	0.12	0.00107203	MMCs	Pitpnc1
3.83998e-08	1.02612	0.283	0.052	0.00109685	MMCs	Pigt
3.85722e-08	0.856231	0.217	0.028	0.00110178	MMCs	Sbf1
3.94024e-08	1.51071	0.304	0.065	0.00112549	MMCs	Abcc1
4.47295e-08	0.899824	0.174	0.015	0.00127765	MMCs	Chsy1
4.59002e-08	0.849397	0.217	0.028	0.00131109	MMCs	Mmd
4.79333e-08	0.897293	0.217	0.028	0.00136917	MMCs	Vars
4.87564e-08	1.1158	0.13	0.006	0.00139268	MMCs	Dus3l
4.87564e-08	0.853011	0.13	0.006	0.00139268	MMCs	Usp20
4.96844e-08	1.17365	0.37	0.092	0.00141918	MMCs	Padi2
5.37997e-08	0.802725	0.13	0.006	0.00153673	MMCs	Hist1h1d
5.45506e-08	1.5739	0.478	0.166	0.00155818	MMCs	Ikzf1
5.69782e-08	1.15321	0.304	0.062	0.00162753	MMCs	Tango2
5.74389e-08	0.862588	0.13	0.006	0.00164069	MMCs	Dnajc6
6.11979e-08	0.81759	0.261	0.043	0.00174806	MMCs	Coro2a
6.33488e-08	0.413074	0.13	0.006	0.0018095	MMCs	Apoa1
8.39491e-08	1.20087	0.304	0.068	0.00239792	MMCs	Zfp148
8.67229e-08	0.673993	0.239	0.037	0.00247715	MMCs	Tia1
8.7754e-08	1.09289	0.217	0.031	0.00250661	MMCs	Uba7
8.8543e-08	1.05341	0.304	0.062	0.00252914	MMCs	Gngt2
8.87562e-08	1.13863	0.478	0.151	0.00253523	MMCs	Tnfaip8
1.0301e-07	0.689101	0.109	0.003	0.00294237	MMCs	Gypc
1.06886e-07	0.659004	0.109	0.003	0.0030531	MMCs	Cpne5
1.10904e-07	0.571544	0.109	0.003	0.00316785	MMCs	Mllt1
1.22907e-07	0.832225	0.152	0.012	0.00351072	MMCs	Map11
1.23852e-07	0.690991	0.109	0.003	0.00353772	MMCs	Clec2i
1.23852e-07	0.440144	0.109	0.003	0.00353772	MMCs	Fcgbp
1.30022e-07	0.970533	0.196	0.025	0.00371394	MMCs	Arhgap39
1.32929e-07	0.933322	0.196	0.025	0.00379699	MMCs	Uck1
1.38039e-07	0.828462	0.217	0.031	0.00394296	MMCs	Tcirg1
1.61258e-07	0.96741	0.174	0.018	0.00460617	MMCs	Abcb1a
1.74053e-07	1.10122	0.609	0.28	0.00497166	MMCs	Rpl13a
1.86291e-07	1.00493	0.174	0.018	0.00532121	MMCs	Cd3g
1.86291e-07	0.891352	0.174	0.018	0.00532121	MMCs	Naaa
1.95212e-07	1.06846	0.261	0.049	0.00557603	MMCs	Mepce
2.07723e-07	1.24378	0.457	0.148	0.00593339	MMCs	Vasp
2.13964e-07	1.24026	0.239	0.04	0.00611167	MMCs	Osgin1
2.20097e-07	0.618347	0.196	0.025	0.00628684	MMCs	Pip4k2b
2.58829e-07	1.02453	0.283	0.058	0.00739319	MMCs	Myo1f
2.70365e-07	0.80731	0.304	0.065	0.00772272	MMCs	Gpr141
2.86148e-07	1.56646	0.304	0.074	0.00817354	MMCs	Kdm6a
3.0926e-07	0.605953	0.283	0.055	0.00883371	MMCs	Cwf19l2
3.2746e-07	0.950733	0.413	0.129	0.00935357	MMCs	Kmt2c
3.32672e-07	0.931671	0.217	0.034	0.00950245	MMCs	Ccdc88b
3.3672e-07	1.20906	0.304	0.074	0.00961807	MMCs	Rps6ka5
3.51946e-07	1.20635	0.304	0.074	0.010053	MMCs	Rreb1
3.65511e-07	1.24984	0.391	0.123	0.0104405	MMCs	Lnpep
3.93343e-07	1.1961	0.283	0.062	0.0112355	MMCs	Aftph
3.93631e-07	1.20289	0.196	0.028	0.0112437	MMCs	Manba
4.27626e-07	1.05196	0.196	0.028	0.0122147	MMCs	Dyrk2
4.64269e-07	0.657665	0.13	0.009	0.0132614	MMCs	Zfp831
5.06103e-07	0.743672	0.13	0.009	0.0144563	MMCs	Ggt5
5.35988e-07	1.19365	0.13	0.009	0.01531	MMCs	Lpar6
5.50582e-07	1.37689	0.217	0.037	0.0157268	MMCs	Csnk1e
5.51561e-07	0.95918	0.13	0.009	0.0157548	MMCs	Nfe2
5.61777e-07	1.16329	0.174	0.022	0.0160466	MMCs	Gm15657
5.67571e-07	0.736424	0.13	0.009	0.0162121	MMCs	Slc25a37
5.87427e-07	0.868604	0.174	0.022	0.0167793	MMCs	B4galnt1
5.87427e-07	0.832896	0.174	0.022	0.0167793	MMCs	Card11
6.28727e-07	0.956158	0.152	0.015	0.017959	MMCs	Rnf5
6.36204e-07	0.801904	0.13	0.009	0.0181725	MMCs	Pot1b
6.42156e-07	1.98084	0.174	0.022	0.0183425	MMCs	Hacd4
6.44491e-07	0.741993	0.152	0.015	0.0184092	MMCs	Mctp2
6.92858e-07	0.592305	0.13	0.009	0.0197908	MMCs	Kctd9
7.1387e-07	1.02449	0.217	0.037	0.020391	MMCs	Rpe
7.28358e-07	1.01977	0.196	0.028	0.0208048	MMCs	Pdcd1lg2
7.29202e-07	0.622021	0.152	0.015	0.0208289	MMCs	Abca7
7.38728e-07	0.826892	0.304	0.074	0.021101	MMCs	Selplg
7.49966e-07	1.00012	0.174	0.022	0.021422	MMCs	Tbc1d10c
7.49966e-07	0.803046	0.174	0.022	0.021422	MMCs	2023-09-01
8.04597e-07	0.733239	0.152	0.015	0.0229825	MMCs	Mbp
8.05964e-07	0.986631	0.196	0.028	0.0230216	MMCs	Slc26a11
9.06589e-07	0.826208	0.217	0.037	0.0258958	MMCs	Pde4a
9.07297e-07	0.99542	0.239	0.046	0.025916	MMCs	Ccnt2
9.81815e-07	1.36236	0.435	0.16	0.0280446	MMCs	Ddx6
1.00373e-06	1.42946	0.326	0.092	0.0286706	MMCs	Fnbp1
1.02058e-06	1.41889	0.435	0.163	0.0291519	MMCs	Prkca
1.22468e-06	1.18439	0.478	0.188	0.0349818	MMCs	Chn2
1.22686e-06	0.902641	0.543	0.225	0.035044	MMCs	Ptprc
1.22871e-06	1.20186	0.783	0.831	0.0350968	MMCs	Rpl37a
1.23907e-06	1.22675	0.196	0.031	0.0353928	MMCs	Slc44a2
1.24085e-06	0.666406	0.457	0.142	0.0354435	MMCs	Car8
1.26949e-06	1.14055	0.304	0.08	0.0362616	MMCs	Tnks2
1.33705e-06	1.54009	0.217	0.04	0.0381916	MMCs	Noc2l
1.41865e-06	0.871632	0.196	0.031	0.0405223	MMCs	Wdfy4
1.43645e-06	1.59347	0.63	0.397	0.0410309	MMCs	mt-Co3
1.5436e-06	0.898131	0.109	0.006	0.0440914	MMCs	Chd1l
1.5436e-06	0.686655	0.109	0.006	0.0440914	MMCs	Stard10
1.5436e-06	0.562023	0.109	0.006	0.0440914	MMCs	Tmem150b
1.59242e-06	0.580459	0.109	0.006	0.0454858	MMCs	Plekho1
1.69454e-06	0.690919	0.109	0.006	0.048403	MMCs	Nup93
1.71917e-06	0.801815	0.196	0.031	0.0491064	MMCs	Galnt7
1.74037e-06	0.827492	0.217	0.04	0.0497119	MMCs	AU020206
1.74794e-06	1.62706	0.109	0.006	0.0499282	MMCs	Gzmc
