# Supplementary material for: Landscape of mast cell populations across organs in mice and humans
Source: J Exp Med. 2023 Jul 18;220(10):e20230570. doi: 10.1084/jem.20230570 (PMC10354537; doi:10.1084/jem.20230570)
Supplement: Table S3 — shows DEGs between all the six characterized MC clusters in human datasets. [file JEM_20230570_TableS3.xlsx]

## Sheet: TABLE3 - DEG between MC1 to MC6
;p_val;avg_log2FC;pct.1;pct.2;p_val_adj;cluster;gene
APOE;7.34E-88;0.42700756;0.329;0.047;4.32E-83;MC1;APOE
CTSD;4.90E-66;0.412639738;0.854;0.645;2.88E-61;MC1;CTSD
APOC1;1.50E-47;0.384184105;0.239;0.051;8.84E-43;MC1;APOC1
CST3;3.03E-42;0.260230601;0.865;0.71;1.78E-37;MC1;CST3
SCGB1A1;4.18E-40;0.565376159;0.143;0.016;2.46E-35;MC1;SCGB1A1
TXNIP;4.91E-38;0.322341657;0.828;0.579;2.89E-33;MC1;TXNIP
INKA1;1.06E-37;1.036234043;0.208;0.051;6.23E-33;MC1;INKA1
SLC45A3;1.58E-33;0.78611076;0.411;0.213;9.32E-29;MC1;SLC45A3
SOCS1;3.24E-30;0.419135998;0.755;0.542;1.91E-25;MC1;SOCS1
VWA5A;6.08E-27;0.325022646;0.83;0.697;3.58E-22;MC1;VWA5A
SIGLEC17P;1.12E-26;0.604382933;0.494;0.302;6.61E-22;MC1;SIGLEC17P
RPS27L;5.66E-26;0.29379784;0.77;0.605;3.33E-21;MC1;RPS27L
CXXC5;1.63E-25;0.428797206;0.177;0.054;9.57E-21;MC1;CXXC5
CAVIN2;3.40E-25;0.40522186;0.551;0.353;2.00E-20;MC1;CAVIN2
ATP6V1F;6.71E-25;0.265388333;0.79;0.665;3.95E-20;MC1;ATP6V1F
LYL1;6.88E-25;0.543234285;0.337;0.175;4.05E-20;MC1;LYL1
PTPN6;3.49E-24;0.399769184;0.427;0.257;2.06E-19;MC1;PTPN6
CKLF;6.39E-24;0.297224934;0.756;0.627;3.76E-19;MC1;CKLF
EIF4A2;1.88E-23;0.270446937;0.729;0.604;1.11E-18;MC1;EIF4A2
TDRD3;1.95E-23;0.516367022;0.515;0.356;1.15E-18;MC1;TDRD3
RASSF5;2.43E-23;0.409555679;0.571;0.408;1.43E-18;MC1;RASSF5
ANXA11;1.29E-22;0.291190426;0.685;0.564;7.60E-18;MC1;ANXA11
SLC18A2;2.11E-22;0.303283098;0.762;0.612;1.24E-17;MC1;SLC18A2
AP2M1;2.96E-22;0.328871842;0.59;0.418;1.74E-17;MC1;AP2M1
PTGS1;6.97E-22;0.433856324;0.636;0.475;4.11E-17;MC1;PTGS1
MLPH;1.14E-20;0.48608669;0.495;0.341;6.72E-16;MC1;MLPH
SLC44A1;1.61E-20;0.363976301;0.658;0.517;9.47E-16;MC1;SLC44A1
PKIG;1.66E-20;0.429577024;0.393;0.235;9.80E-16;MC1;PKIG
BSG;3.07E-20;0.318198647;0.456;0.293;1.81E-15;MC1;BSG
RARRES1;3.87E-20;0.370702237;0.334;0.182;2.28E-15;MC1;RARRES1
HEY1;4.68E-20;0.637312687;0.303;0.157;2.75E-15;MC1;HEY1
TESC;4.69E-20;0.475358232;0.391;0.241;2.76E-15;MC1;TESC
TMEM233;5.36E-20;0.682244014;0.309;0.162;3.15E-15;MC1;TMEM233
DYNLRB1;5.46E-20;0.310877246;0.516;0.36;3.21E-15;MC1;DYNLRB1
RGS10;8.75E-20;0.307659569;0.666;0.563;5.15E-15;MC1;RGS10
CRBN;1.09E-19;0.352505241;0.554;0.398;6.41E-15;MC1;CRBN
KCNH2;1.49E-19;0.767541313;0.186;0.074;8.77E-15;MC1;KCNH2
GATA2;6.39E-19;0.30451771;0.867;0.686;3.76E-14;MC1;GATA2
LTC4S;6.93E-19;0.335537842;0.665;0.584;4.08E-14;MC1;LTC4S
RPL9P9;7.57E-19;0.319312995;0.593;0.415;4.45E-14;MC1;RPL9P9
STMN1;9.17E-19;0.265254784;0.719;0.577;5.40E-14;MC1;STMN1
ORAI2;2.30E-18;0.446467632;0.244;0.123;1.36E-13;MC1;ORAI2
HS6ST1;2.98E-18;0.493721253;0.438;0.283;1.76E-13;MC1;HS6ST1
RNF130;3.24E-18;0.264074964;0.745;0.657;1.91E-13;MC1;RNF130
CD59;3.83E-18;0.279609275;0.588;0.477;2.25E-13;MC1;CD59
SCGB3A1;4.16E-18;0.262397434;0.101;0.025;2.45E-13;MC1;SCGB3A1
VEGFB;5.64E-18;0.372427924;0.403;0.261;3.32E-13;MC1;VEGFB
DPP4;6.27E-18;0.482653281;0.138;0.046;3.69E-13;MC1;DPP4
HS3ST1;8.07E-18;0.59639669;0.226;0.107;4.75E-13;MC1;HS3ST1
TTI1;8.71E-18;0.654146828;0.169;0.067;5.13E-13;MC1;TTI1
LMO4;1.45E-17;0.296564203;0.633;0.49;8.56E-13;MC1;LMO4
BAX;7.42E-17;0.34160209;0.366;0.233;4.37E-12;MC1;BAX
RGS13;8.44E-17;0.313157858;0.746;0.593;4.97E-12;MC1;RGS13
LDB2;9.66E-17;0.396244439;0.113;0.033;5.69E-12;MC1;LDB2
ECH1;2.31E-16;0.298743701;0.514;0.37;1.36E-11;MC1;ECH1
SIGLEC6;4.41E-16;0.382223455;0.584;0.428;2.60E-11;MC1;SIGLEC6
PLAUR;5.02E-16;0.259282153;0.627;0.491;2.96E-11;MC1;PLAUR
GATA1;5.52E-16;0.638931445;0.255;0.132;3.25E-11;MC1;GATA1
MAOB;7.18E-16;0.38412943;0.573;0.439;4.23E-11;MC1;MAOB
ALOX5;1.03E-15;0.299843443;0.589;0.427;6.06E-11;MC1;ALOX5
EIF3D;1.31E-15;0.286012391;0.537;0.403;7.72E-11;MC1;EIF3D
GADD45GIP1;1.42E-15;0.28265301;0.499;0.367;8.34E-11;MC1;GADD45GIP1
M6PR;1.81E-15;0.275401311;0.571;0.428;1.06E-10;MC1;M6PR
PFKP;2.25E-15;0.389097335;0.286;0.163;1.33E-10;MC1;PFKP
FAM50A;2.30E-15;0.33694401;0.34;0.212;1.35E-10;MC1;FAM50A
ATP6AP1;2.39E-15;0.336202326;0.395;0.262;1.41E-10;MC1;ATP6AP1
AC087289.1;4.31E-15;0.398110674;0.12;0.04;2.54E-10;MC1;AC087289.1
CTSW;5.66E-15;0.343252022;0.324;0.198;3.33E-10;MC1;CTSW
CALB2;7.60E-15;0.365955642;0.586;0.44;4.48E-10;MC1;CALB2
ACOT7;8.57E-15;0.408761723;0.498;0.361;5.04E-10;MC1;ACOT7
TMEM109;9.83E-15;0.356133111;0.257;0.142;5.79E-10;MC1;TMEM109
MAT2A;1.07E-14;0.285935826;0.473;0.339;6.29E-10;MC1;MAT2A
C1orf162;1.16E-14;0.257234778;0.586;0.463;6.84E-10;MC1;C1orf162
TNFAIP8;1.19E-14;0.279366022;0.393;0.253;7.03E-10;MC1;TNFAIP8
ANKRD9;1.48E-14;0.426977577;0.4;0.273;8.73E-10;MC1;ANKRD9
PROCR;1.75E-14;0.464491847;0.267;0.158;1.03E-09;MC1;PROCR
MBP;2.53E-14;0.290107459;0.465;0.332;1.49E-09;MC1;MBP
ANKRD13D;2.69E-14;0.336689041;0.183;0.086;1.59E-09;MC1;ANKRD13D
BEX4;3.64E-14;0.312648701;0.498;0.374;2.15E-09;MC1;BEX4
TMEM44;4.16E-14;0.532941926;0.302;0.184;2.45E-09;MC1;TMEM44
HOMER3;4.78E-14;0.428922831;0.279;0.164;2.81E-09;MC1;HOMER3
ITM2C;5.25E-14;0.32378779;0.436;0.311;3.09E-09;MC1;ITM2C
TNFRSF4;5.29E-14;0.470697672;0.246;0.134;3.11E-09;MC1;TNFRSF4
SLFN5;6.05E-14;0.287461272;0.263;0.148;3.56E-09;MC1;SLFN5
DOK1;9.09E-14;0.475768887;0.138;0.055;5.35E-09;MC1;DOK1
NTRK1;1.38E-13;0.600778324;0.204;0.101;8.11E-09;MC1;NTRK1
RPS19BP1;1.85E-13;0.279305153;0.403;0.275;1.09E-08;MC1;RPS19BP1
NCOA4;2.12E-13;0.28218544;0.334;0.209;1.25E-08;MC1;NCOA4
MATK;2.30E-13;0.455377498;0.244;0.142;1.35E-08;MC1;MATK
CTTNBP2;2.60E-13;0.425838436;0.447;0.309;1.53E-08;MC1;CTTNBP2
MLX;3.46E-13;0.300020482;0.166;0.076;2.03E-08;MC1;MLX
DYNLT1;3.99E-13;0.270170489;0.482;0.373;2.35E-08;MC1;DYNLT1
PIK3IP1;4.44E-13;0.262803072;0.371;0.237;2.61E-08;MC1;PIK3IP1
LAMTOR1;4.53E-13;0.260250109;0.458;0.333;2.66E-08;MC1;LAMTOR1
RNF187;4.66E-13;0.335027536;0.279;0.167;2.74E-08;MC1;RNF187
HDHD3;4.89E-13;0.435414977;0.191;0.095;2.88E-08;MC1;HDHD3
C7orf50;5.03E-13;0.352560921;0.341;0.223;2.96E-08;MC1;C7orf50
DEXI;6.49E-13;0.414207777;0.249;0.142;3.82E-08;MC1;DEXI
AKIP1;7.55E-13;0.457600001;0.205;0.106;4.45E-08;MC1;AKIP1
CD151;8.61E-13;0.255688614;0.29;0.175;5.07E-08;MC1;CD151
AL627171.1;1.11E-12;0.479777798;0.126;0.051;6.54E-08;MC1;AL627171.1
ST3GAL4;1.52E-12;0.448075633;0.285;0.175;8.94E-08;MC1;ST3GAL4
NHLRC3;1.59E-12;0.347098453;0.147;0.066;9.35E-08;MC1;NHLRC3
PARP4;1.74E-12;0.346965076;0.391;0.277;1.03E-07;MC1;PARP4
TWF2;1.89E-12;0.313097265;0.228;0.127;1.11E-07;MC1;TWF2
MRPS18B;2.76E-12;0.324533065;0.202;0.108;1.62E-07;MC1;MRPS18B
ILF3-DT;2.93E-12;0.329495879;0.197;0.104;1.73E-07;MC1;ILF3-DT
RSBN1L;2.98E-12;0.27653223;0.371;0.244;1.75E-07;MC1;RSBN1L
CXCL16;3.69E-12;0.296345259;0.45;0.335;2.17E-07;MC1;CXCL16
RENBP;4.01E-12;0.459263492;0.32;0.214;2.36E-07;MC1;RENBP
GRAP2;6.95E-12;0.419697242;0.356;0.248;4.09E-07;MC1;GRAP2
KDELR1;7.43E-12;0.257519438;0.381;0.267;4.37E-07;MC1;KDELR1
SEPHS2;7.58E-12;0.298049724;0.187;0.099;4.46E-07;MC1;SEPHS2
CDC123;7.59E-12;0.312891378;0.235;0.135;4.47E-07;MC1;CDC123
CSK;8.68E-12;0.27730013;0.237;0.139;5.11E-07;MC1;CSK
SLA;8.81E-12;0.280754165;0.467;0.352;5.19E-07;MC1;SLA
GDI2;9.75E-12;0.254839968;0.396;0.284;5.74E-07;MC1;GDI2
ZNRF1;1.06E-11;0.344349104;0.462;0.344;6.26E-07;MC1;ZNRF1
FHL3;1.22E-11;0.425778947;0.21;0.116;7.17E-07;MC1;FHL3
GRK2;1.66E-11;0.255641169;0.404;0.29;9.74E-07;MC1;GRK2
AC012414.3;1.74E-11;0.540050994;0.134;0.057;1.03E-06;MC1;AC012414.3
MIIP;1.99E-11;0.446187408;0.334;0.229;1.17E-06;MC1;MIIP
RGS19;2.04E-11;0.277430977;0.229;0.13;1.20E-06;MC1;RGS19
NDUFS2;2.08E-11;0.302696119;0.288;0.189;1.23E-06;MC1;NDUFS2
VAT1;2.89E-11;0.301161618;0.404;0.294;1.70E-06;MC1;VAT1
MT1X;3.38E-11;0.254831209;0.323;0.22;1.99E-06;MC1;MT1X
MRPS26;3.43E-11;0.264734467;0.177;0.092;2.02E-06;MC1;MRPS26
TRABD;3.60E-11;0.305401993;0.233;0.139;2.12E-06;MC1;TRABD
PHACTR1;5.02E-11;0.322906749;0.22;0.126;2.96E-06;MC1;PHACTR1
NSL1;5.63E-11;0.292449142;0.15;0.073;3.31E-06;MC1;NSL1
SLC27A3;6.05E-11;0.3609868;0.124;0.055;3.56E-06;MC1;SLC27A3
CBFA2T3;6.63E-11;0.430379687;0.15;0.073;3.90E-06;MC1;CBFA2T3
MPP1;7.11E-11;0.292142538;0.473;0.358;4.19E-06;MC1;MPP1
KRCC1;7.96E-11;0.320415026;0.185;0.1;4.69E-06;MC1;KRCC1
EAPP;8.21E-11;0.287809227;0.285;0.182;4.83E-06;MC1;EAPP
PLAT;8.34E-11;0.268117845;0.154;0.077;4.91E-06;MC1;PLAT
ARL2;8.35E-11;0.254602484;0.439;0.317;4.91E-06;MC1;ARL2
AKR1B1;9.19E-11;0.317668716;0.334;0.23;5.41E-06;MC1;AKR1B1
SNX5;9.35E-11;0.271306654;0.435;0.329;5.51E-06;MC1;SNX5
PWWP3A;1.07E-10;0.295873162;0.204;0.114;6.28E-06;MC1;PWWP3A
FTX;1.10E-10;0.289083691;0.318;0.217;6.49E-06;MC1;FTX
FERMT3;1.31E-10;0.277457053;0.317;0.213;7.73E-06;MC1;FERMT3
ANXA4;1.34E-10;0.271342135;0.441;0.337;7.90E-06;MC1;ANXA4
GRAMD1A;1.41E-10;0.270838246;0.15;0.073;8.27E-06;MC1;GRAMD1A
ING4;1.47E-10;0.347262732;0.108;0.045;8.67E-06;MC1;ING4
C19orf66;1.59E-10;0.305347792;0.163;0.084;9.39E-06;MC1;C19orf66
ACADVL;1.69E-10;0.265265444;0.442;0.33;9.96E-06;MC1;ACADVL
BCL11A;1.95E-10;0.275142631;0.156;0.078;1.15E-05;MC1;BCL11A
CDK4;2.19E-10;0.301989362;0.289;0.187;1.29E-05;MC1;CDK4
LSM4;2.76E-10;0.266231658;0.368;0.261;1.62E-05;MC1;LSM4
C5orf30;3.10E-10;0.454041392;0.248;0.153;1.83E-05;MC1;C5orf30
FES;3.14E-10;0.382461772;0.2;0.115;1.85E-05;MC1;FES
OTULINL;3.14E-10;0.304184476;0.171;0.091;1.85E-05;MC1;OTULINL
AGPAT2;3.16E-10;0.286421897;0.209;0.123;1.86E-05;MC1;AGPAT2
TNFSF12;3.47E-10;0.343538189;0.261;0.172;2.04E-05;MC1;TNFSF12
ESD;3.56E-10;0.261548707;0.378;0.281;2.09E-05;MC1;ESD
MRPS23;5.64E-10;0.310611336;0.188;0.108;3.32E-05;MC1;MRPS23
SLC30A1;5.67E-10;0.323117397;0.135;0.064;3.34E-05;MC1;SLC30A1
ZBTB38;5.95E-10;0.281255138;0.364;0.261;3.50E-05;MC1;ZBTB38
ELOF1;6.09E-10;0.306479601;0.154;0.08;3.58E-05;MC1;ELOF1
MAGED2;6.85E-10;0.261964401;0.387;0.284;4.03E-05;MC1;MAGED2
TMEM115;7.06E-10;0.313771737;0.113;0.049;4.16E-05;MC1;TMEM115
TFB1M;8.27E-10;0.39738645;0.207;0.119;4.87E-05;MC1;TFB1M
CD33;8.91E-10;0.418966513;0.268;0.176;5.24E-05;MC1;CD33
PPP1R35;8.92E-10;0.294669116;0.145;0.073;5.25E-05;MC1;PPP1R35
UNC13D;9.72E-10;0.353748824;0.197;0.115;5.72E-05;MC1;UNC13D
TSPAN4;1.04E-09;0.286645728;0.347;0.243;6.12E-05;MC1;TSPAN4
WBP2;1.13E-09;0.253216549;0.381;0.277;6.64E-05;MC1;WBP2
SMIM29;1.15E-09;0.356366117;0.179;0.1;6.75E-05;MC1;SMIM29
C14orf119;1.21E-09;0.295810081;0.206;0.122;7.11E-05;MC1;C14orf119
Z82206.1;1.27E-09;0.519830514;0.102;0.043;7.45E-05;MC1;Z82206.1
NTM;1.71E-09;0.425222394;0.355;0.259;0.000100679;MC1;NTM
GMPR;1.76E-09;0.371755001;0.271;0.183;0.000103635;MC1;GMPR
AC004687.1;1.82E-09;0.313973828;0.211;0.129;0.00010707;MC1;AC004687.1
MRPL34;1.95E-09;0.251812836;0.327;0.227;0.000114814;MC1;MRPL34
REPIN1;1.97E-09;0.30938625;0.14;0.07;0.00011583;MC1;REPIN1
POLR3K;2.11E-09;0.338496362;0.174;0.098;0.000124428;MC1;POLR3K
CROCCP2;2.19E-09;0.27757243;0.102;0.043;0.000129051;MC1;CROCCP2
ADAM12;2.20E-09;0.432343449;0.261;0.169;0.000129579;MC1;ADAM12
CDKN2C;2.22E-09;0.391841177;0.151;0.078;0.000130658;MC1;CDKN2C
NSMCE1;2.59E-09;0.317618989;0.471;0.374;0.000152293;MC1;NSMCE1
HAVCR2;2.69E-09;0.338277285;0.252;0.161;0.000158135;MC1;HAVCR2
AIP;2.83E-09;0.261810757;0.318;0.225;0.000166822;MC1;AIP
TCEAL8;2.86E-09;0.273510947;0.221;0.137;0.000168569;MC1;TCEAL8
GCHFR;3.48E-09;0.262398189;0.232;0.149;0.000204918;MC1;GCHFR
PSMG2;3.75E-09;0.259987295;0.295;0.204;0.000220699;MC1;PSMG2
HAGH;3.85E-09;0.266857376;0.227;0.141;0.000226486;MC1;HAGH
MGAT4B;4.58E-09;0.297854757;0.195;0.115;0.000269461;MC1;MGAT4B
PIK3AP1;4.98E-09;0.270330838;0.136;0.069;0.00029329;MC1;PIK3AP1
THAP11;5.09E-09;0.333332704;0.143;0.076;0.000299578;MC1;THAP11
TRAF5;5.43E-09;0.320693039;0.216;0.133;0.000319807;MC1;TRAF5
MARCH2;6.04E-09;0.315865174;0.196;0.117;0.000355721;MC1;MARCH2
C11orf49;6.78E-09;0.416077416;0.202;0.122;0.000399009;MC1;C11orf49
ATXN10;7.09E-09;0.278767438;0.295;0.207;0.000417173;MC1;ATXN10
P2RX1;8.24E-09;0.400567774;0.283;0.194;0.000485348;MC1;P2RX1
RF00017-71;8.43E-09;0.335561471;0.258;0.168;0.000496191;MC1;RF00017-71
APH1A;9.00E-09;0.263088471;0.283;0.194;0.000530037;MC1;APH1A
ALDH3B1;9.31E-09;0.342953509;0.134;0.068;0.000548067;MC1;ALDH3B1
HOXB2;1.03E-08;0.348027124;0.171;0.098;0.000606237;MC1;HOXB2
FBXL15;1.05E-08;0.288674563;0.198;0.12;0.000617537;MC1;FBXL15
CCDC115;1.08E-08;0.304986468;0.273;0.185;0.000636245;MC1;CCDC115
CYBC1;1.10E-08;0.262905564;0.165;0.094;0.000649469;MC1;CYBC1
RASSF1;1.14E-08;0.275027926;0.254;0.167;0.000672995;MC1;RASSF1
GATAD1;1.24E-08;0.271314627;0.246;0.165;0.000728453;MC1;GATAD1
KIAA2013;1.30E-08;0.263250447;0.139;0.073;0.000766476;MC1;KIAA2013
SPAG7;1.31E-08;0.261141985;0.336;0.247;0.000772071;MC1;SPAG7
BTK;1.35E-08;0.272412854;0.483;0.39;0.000792474;MC1;BTK
TM2D2;1.42E-08;0.315830463;0.152;0.084;0.000834001;MC1;TM2D2
MRPL17;1.59E-08;0.279505013;0.165;0.095;0.000936288;MC1;MRPL17
IMP3;1.61E-08;0.25068204;0.318;0.226;0.000945147;MC1;IMP3
UBL4A;1.63E-08;0.311487806;0.105;0.048;0.000959464;MC1;UBL4A
TGFB1I1;1.83E-08;0.279942627;0.133;0.068;0.001077523;MC1;TGFB1I1
VWC2;2.18E-08;0.479715401;0.118;0.057;0.001282849;MC1;VWC2
RETREG2;2.24E-08;0.262486065;0.189;0.114;0.001316784;MC1;RETREG2
PDCD1LG2;2.24E-08;0.430830931;0.139;0.073;0.001317712;MC1;PDCD1LG2
PARVB;2.38E-08;0.289719783;0.39;0.304;0.001403365;MC1;PARVB
ADORA3;2.90E-08;0.498622015;0.135;0.071;0.00170503;MC1;ADORA3
CAPN1;3.06E-08;0.2624263;0.261;0.178;0.001799149;MC1;CAPN1
NT5C;3.11E-08;0.250678222;0.28;0.195;0.001832809;MC1;NT5C
ST8SIA1;3.29E-08;0.509925142;0.131;0.07;0.001935938;MC1;ST8SIA1
TADA3;3.39E-08;0.273165547;0.219;0.141;0.001997173;MC1;TADA3
LENG1;3.42E-08;0.3190109;0.174;0.103;0.002015242;MC1;LENG1
RAB20;3.79E-08;0.293697117;0.15;0.083;0.002233986;MC1;RAB20
KIAA1549;3.86E-08;0.394055737;0.335;0.248;0.002270678;MC1;KIAA1549
COL18A1;4.60E-08;0.2520604;0.238;0.16;0.002707764;MC1;COL18A1
COMMD5;4.77E-08;0.265582765;0.12;0.061;0.002805777;MC1;COMMD5
TIMM10B;5.68E-08;0.292230506;0.15;0.084;0.00334558;MC1;TIMM10B
SLC25A38;5.69E-08;0.260400288;0.17;0.097;0.003349376;MC1;SLC25A38
BORCS6;5.85E-08;0.297815491;0.129;0.067;0.003444533;MC1;BORCS6
SF3A2;5.85E-08;0.262320947;0.17;0.1;0.003445992;MC1;SF3A2
GSDMD;6.30E-08;0.256786811;0.188;0.116;0.003707296;MC1;GSDMD
RD3;6.94E-08;0.468079538;0.106;0.051;0.004085849;MC1;RD3
RHOT2;8.53E-08;0.262319829;0.145;0.079;0.005024256;MC1;RHOT2
AMHR2;8.92E-08;0.453551822;0.126;0.065;0.005250559;MC1;AMHR2
CATSPER1;9.77E-08;0.456477474;0.21;0.137;0.005753521;MC1;CATSPER1
HOXB4;9.86E-08;0.390206507;0.118;0.061;0.005805933;MC1;HOXB4
GLO1;1.14E-07;0.261420773;0.297;0.214;0.006711265;MC1;GLO1
FAM129B;1.16E-07;0.271619852;0.248;0.168;0.006846624;MC1;FAM129B
SLC24A3;1.27E-07;0.393638749;0.308;0.226;0.007461179;MC1;SLC24A3
BCKDK;1.28E-07;0.285194881;0.111;0.056;0.007520539;MC1;BCKDK
ARAP1;1.28E-07;0.280218942;0.202;0.128;0.007539562;MC1;ARAP1
C15orf61;1.39E-07;0.262812516;0.228;0.15;0.008173165;MC1;C15orf61
PIK3R6;1.43E-07;0.424662458;0.184;0.112;0.008424455;MC1;PIK3R6
CADM1;1.74E-07;0.276064334;0.107;0.054;0.01023299;MC1;CADM1
OXLD1;1.90E-07;0.255847701;0.102;0.05;0.011168503;MC1;OXLD1
ADAMTS7;1.93E-07;0.457020119;0.11;0.055;0.011355356;MC1;ADAMTS7
PROS1;1.99E-07;0.310931005;0.198;0.127;0.011688917;MC1;PROS1
NCS1;2.06E-07;0.363628335;0.171;0.101;0.012136056;MC1;NCS1
MT1F;2.09E-07;0.318324123;0.215;0.142;0.01227967;MC1;MT1F
ISCA2;2.27E-07;0.257708696;0.166;0.099;0.01334457;MC1;ISCA2
DOK3;2.58E-07;0.256923;0.118;0.063;0.015180232;MC1;DOK3
COG2;2.86E-07;0.334576253;0.188;0.122;0.016825351;MC1;COG2
GPN3;2.91E-07;0.274129112;0.22;0.144;0.017141624;MC1;GPN3
LXN;3.14E-07;0.269963607;0.44;0.352;0.018508016;MC1;LXN
ZNF439;3.15E-07;0.382892207;0.143;0.082;0.018540364;MC1;ZNF439
NRCAM;3.16E-07;0.411188829;0.164;0.097;0.018614036;MC1;NRCAM
EPOR;3.30E-07;0.303662223;0.149;0.085;0.019403738;MC1;EPOR
WDR46;3.40E-07;0.26313882;0.168;0.101;0.019999561;MC1;WDR46
ATF6B;3.62E-07;0.259666646;0.137;0.079;0.021320816;MC1;ATF6B
SMPDL3A;3.68E-07;0.319349243;0.13;0.071;0.021659721;MC1;SMPDL3A
HPS4;3.69E-07;0.291233809;0.153;0.091;0.021737044;MC1;HPS4
ZBTB48;3.94E-07;0.305711033;0.125;0.067;0.023183908;MC1;ZBTB48
STARD10;4.29E-07;0.266038542;0.313;0.229;0.025256988;MC1;STARD10
RASAL3;4.96E-07;0.273307757;0.153;0.092;0.02920215;MC1;RASAL3
DCTPP1;4.97E-07;0.262998612;0.148;0.087;0.029237858;MC1;DCTPP1
ABCF3;5.20E-07;0.289859222;0.103;0.052;0.030583169;MC1;ABCF3
ZNF32;5.45E-07;0.276887663;0.165;0.101;0.032081087;MC1;ZNF32
ZNF395;5.50E-07;0.297872277;0.164;0.1;0.032364442;MC1;ZNF395
OAF;5.84E-07;0.252596704;0.186;0.118;0.034407944;MC1;OAF
TCIRG1;6.17E-07;0.260549473;0.207;0.138;0.03632769;MC1;TCIRG1
SCIN;7.46E-07;0.384198776;0.207;0.137;0.043907055;MC1;SCIN
ARFRP1;8.06E-07;0.258776312;0.134;0.077;0.047469202;MC1;ARFRP1
FAM89A;8.48E-07;0.267636567;0.153;0.092;0.049912248;MC1;FAM89A
LMNA.1;2.78E-120;0.63220357;0.985;0.783;1.64E-115;MC2;LMNA
DDX5;1.06E-95;0.425437717;0.983;0.861;6.24E-91;MC2;DDX5
MYADM.1;3.24E-85;0.70361984;0.859;0.487;1.91E-80;MC2;MYADM
BIRC3.1;5.00E-75;0.709225542;0.869;0.488;2.94E-70;MC2;BIRC3
ANXA1.1;8.25E-70;0.378371908;0.983;0.9;4.86E-65;MC2;ANXA1
FAM107B.1;4.08E-66;0.675409927;0.722;0.36;2.40E-61;MC2;FAM107B
JUND.1;5.08E-66;0.317254992;0.976;0.902;2.99E-61;MC2;JUND
KDM6B.1;1.68E-63;0.597796461;0.839;0.491;9.91E-59;MC2;KDM6B
DUSP6.1;3.34E-63;0.696048079;0.811;0.473;1.97E-58;MC2;DUSP6
NFKB1.1;3.17E-60;0.733849082;0.676;0.311;1.87E-55;MC2;NFKB1
PHLDA1.1;2.50E-57;0.662604173;0.344;0.082;1.47E-52;MC2;PHLDA1
ANKRD28.1;1.39E-55;0.660057746;0.781;0.44;8.21E-51;MC2;ANKRD28
NFKBIA.1;6.50E-54;0.2976815;0.996;0.917;3.82E-49;MC2;NFKBIA
SFPQ.1;1.24E-51;0.50674433;0.811;0.512;7.30E-47;MC2;SFPQ
SDCBP.1;4.10E-51;0.390429459;0.941;0.797;2.41E-46;MC2;SDCBP
REL.1;8.56E-51;0.531186502;0.833;0.514;5.04E-46;MC2;REL
NFKB2.1;4.21E-49;0.734806172;0.487;0.191;2.48E-44;MC2;NFKB2
CYCS.1;1.22E-48;0.495690098;0.802;0.484;7.19E-44;MC2;CYCS
DNAJA1.1;2.06E-48;0.473720676;0.841;0.587;1.21E-43;MC2;DNAJA1
CD83.1;1.01E-47;0.643421672;0.644;0.328;5.97E-43;MC2;CD83
ICAM1.1;5.22E-46;0.638948865;0.519;0.22;3.07E-41;MC2;ICAM1
MLF1.1;1.46E-45;0.803728889;0.296;0.075;8.61E-41;MC2;MLF1
MIR222HG.1;4.55E-43;0.72652562;0.339;0.103;2.68E-38;MC2;MIR222HG
SRSF5;1.23E-41;0.419823596;0.896;0.641;7.22E-37;MC2;SRSF5
PPP1R15A.1;8.79E-41;0.389707399;0.915;0.677;5.17E-36;MC2;PPP1R15A
TUBB4B.1;1.65E-40;0.457488739;0.774;0.5;9.71E-36;MC2;TUBB4B
MAP3K8.1;3.35E-40;0.580600046;0.55;0.26;1.97E-35;MC2;MAP3K8
FOSB.1;4.18E-38;0.348744838;0.917;0.737;2.46E-33;MC2;FOSB
DDX3X.1;6.06E-38;0.397542585;0.88;0.655;3.57E-33;MC2;DDX3X
PLK3.1;7.25E-38;0.656575864;0.489;0.227;4.27E-33;MC2;PLK3
SERTAD1.1;1.13E-37;0.547633946;0.587;0.295;6.65E-33;MC2;SERTAD1
UBE2S.1;7.28E-37;0.554365759;0.591;0.319;4.29E-32;MC2;UBE2S
EGR3.1;2.12E-34;0.689499641;0.385;0.152;1.25E-29;MC2;EGR3
NFKBIZ.1;5.22E-33;0.392590941;0.887;0.618;3.07E-28;MC2;NFKBIZ
RBBP8.1;1.14E-32;0.708252072;0.294;0.099;6.69E-28;MC2;RBBP8
SRSF2.1;5.64E-32;0.422594095;0.724;0.476;3.32E-27;MC2;SRSF2
AD000864.1.1;5.89E-31;0.650292195;0.465;0.226;3.47E-26;MC2;AD000864.1
MT-ND4L;7.53E-31;0.283671933;0.922;0.787;4.43E-26;MC2;MT-ND4L
DUSP14.1;1.15E-29;0.699985303;0.543;0.296;6.79E-25;MC2;DUSP14
TUBA1A.1;5.60E-28;0.46382368;0.72;0.518;3.29E-23;MC2;TUBA1A
CREM.1;1.09E-27;0.351645404;0.87;0.671;6.43E-23;MC2;CREM
IER3.1;7.20E-27;0.40442902;0.546;0.314;4.24E-22;MC2;IER3
PTGS2.1;9.31E-27;0.509499344;0.622;0.388;5.48E-22;MC2;PTGS2
NFE2L2.1;9.98E-27;0.392601985;0.735;0.509;5.87E-22;MC2;NFE2L2
SEMA4A.1;1.80E-26;0.591214859;0.259;0.09;1.06E-21;MC2;SEMA4A
PNP.1;2.11E-26;0.524593801;0.376;0.173;1.24E-21;MC2;PNP
RELB.1;6.31E-26;0.567600277;0.359;0.155;3.71E-21;MC2;RELB
TANK.1;6.50E-26;0.534697181;0.431;0.22;3.83E-21;MC2;TANK
NR4A3.1;9.91E-26;0.466096385;0.611;0.344;5.83E-21;MC2;NR4A3
GABPB1.1;3.64E-25;0.640339414;0.439;0.222;2.14E-20;MC2;GABPB1
EFHD2;5.14E-25;0.389944915;0.52;0.29;3.03E-20;MC2;EFHD2
EIF4G2;6.99E-24;0.354342501;0.72;0.483;4.11E-19;MC2;EIF4G2
KLF4.1;8.38E-24;0.349659459;0.324;0.138;4.93E-19;MC2;KLF4
IER5.1;9.26E-24;0.381942954;0.483;0.25;5.45E-19;MC2;IER5
B3GNT5.1;9.28E-24;0.521574859;0.256;0.095;5.46E-19;MC2;B3GNT5
YWHAZ;2.37E-23;0.275607967;0.891;0.751;1.40E-18;MC2;YWHAZ
AMD1.1;9.38E-23;0.383801555;0.593;0.364;5.52E-18;MC2;AMD1
MYC;9.70E-23;0.318710543;0.224;0.08;5.71E-18;MC2;MYC
NR4A1.1;9.94E-23;0.340405643;0.746;0.504;5.85E-18;MC2;NR4A1
KLF10.1;1.02E-22;0.338540038;0.35;0.154;6.01E-18;MC2;KLF10
PPP1R15B.1;1.06E-22;0.432016218;0.487;0.268;6.25E-18;MC2;PPP1R15B
SBDS;2.65E-22;0.388525091;0.63;0.424;1.56E-17;MC2;SBDS
ID2;3.84E-22;0.301373006;0.863;0.713;2.26E-17;MC2;ID2
TMEM88;1.61E-21;0.372074148;0.167;0.047;9.47E-17;MC2;TMEM88
IL1RAPL1.1;1.85E-21;0.847496163;0.17;0.05;1.09E-16;MC2;IL1RAPL1
MORF4L2;2.02E-21;0.414364307;0.552;0.337;1.19E-16;MC2;MORF4L2
SIK3.1;4.70E-21;0.431166838;0.257;0.102;2.77E-16;MC2;SIK3
GTF2B.1;5.51E-21;0.470913996;0.528;0.328;3.25E-16;MC2;GTF2B
RRP12;1.83E-20;0.549922079;0.157;0.046;1.08E-15;MC2;RRP12
CSF1.1;1.92E-20;0.623599152;0.43;0.24;1.13E-15;MC2;CSF1
SELENOK.1;2.82E-20;0.26123192;0.917;0.778;1.66E-15;MC2;SELENOK
CCDC71L.1;3.35E-20;0.48373914;0.463;0.258;1.97E-15;MC2;CCDC71L
GPBP1;4.99E-20;0.351574521;0.639;0.424;2.94E-15;MC2;GPBP1
FOSL1;6.99E-20;0.47346134;0.159;0.048;4.11E-15;MC2;FOSL1
NEU1.1;4.80E-19;0.43627768;0.344;0.169;2.83E-14;MC2;NEU1
NFKBIB.1;7.25E-19;0.470804892;0.28;0.123;4.27E-14;MC2;NFKBIB
EIF5;8.60E-19;0.30537768;0.772;0.583;5.07E-14;MC2;EIF5
CREB5.1;9.03E-19;0.390588863;0.191;0.068;5.32E-14;MC2;CREB5
TNFAIP3.1;1.17E-18;0.285959549;0.876;0.658;6.87E-14;MC2;TNFAIP3
STX11.1;1.69E-18;0.445286708;0.422;0.225;9.97E-14;MC2;STX11
GADD45B.1;2.71E-18;0.302271818;0.665;0.463;1.59E-13;MC2;GADD45B
MTATP6P1;4.40E-18;0.25738042;0.902;0.774;2.59E-13;MC2;MTATP6P1
AKIRIN1;1.32E-17;0.407457582;0.372;0.201;7.79E-13;MC2;AKIRIN1
HECW2-AS1.1;1.48E-17;0.614398487;0.419;0.248;8.68E-13;MC2;HECW2-AS1
CCL4L2.1;2.37E-17;0.470889575;0.176;0.062;1.39E-12;MC2;CCL4L2
BCL2A1.1;4.04E-17;0.395764415;0.339;0.178;2.38E-12;MC2;BCL2A1
DHRS9.1;4.86E-17;0.586585677;0.406;0.232;2.86E-12;MC2;DHRS9
IL13.1;6.67E-17;0.757146648;0.176;0.063;3.92E-12;MC2;IL13
RBM8A.1;7.70E-17;0.261603306;0.854;0.677;4.53E-12;MC2;RBM8A
DENND4A.1;8.24E-17;0.395205451;0.383;0.207;4.85E-12;MC2;DENND4A
HNRNPAB;1.28E-16;0.327193617;0.42;0.239;7.52E-12;MC2;HNRNPAB
BTG2.1;1.31E-16;0.271889665;0.744;0.511;7.73E-12;MC2;BTG2
CCN3.1;2.03E-16;0.614857296;0.191;0.074;1.20E-11;MC2;CCN3
AHNAK;4.24E-16;0.259676512;0.763;0.584;2.50E-11;MC2;AHNAK
NINJ1.1;5.63E-16;0.377346859;0.322;0.167;3.31E-11;MC2;NINJ1
SLC25A44.1;8.09E-16;0.461839166;0.207;0.085;4.77E-11;MC2;SLC25A44
USP53.1;9.83E-16;0.368878053;0.437;0.268;5.79E-11;MC2;USP53
DNAJB1.1;1.21E-15;0.280861252;0.524;0.353;7.11E-11;MC2;DNAJB1
SKIL.1;1.66E-15;0.319322708;0.457;0.275;9.77E-11;MC2;SKIL
VMP1;2.62E-15;0.273911565;0.781;0.639;1.54E-10;MC2;VMP1
MT-TV;3.70E-15;0.333859941;0.104;0.027;2.18E-10;MC2;MT-TV
RNA5SP151;3.72E-15;0.680606926;0.104;0.028;2.19E-10;MC2;RNA5SP151
STK17B.1;4.24E-15;0.25654874;0.82;0.646;2.50E-10;MC2;STK17B
DUSP18;4.29E-15;0.439603758;0.115;0.033;2.53E-10;MC2;DUSP18
SRSF7;7.48E-15;0.256047952;0.756;0.594;4.40E-10;MC2;SRSF7
YBX3;8.16E-15;0.255361857;0.606;0.42;4.80E-10;MC2;YBX3
LINC00513;9.02E-15;0.412073769;0.13;0.042;5.31E-10;MC2;LINC00513
PRNP;9.59E-15;0.30749446;0.744;0.593;5.65E-10;MC2;PRNP
PCF11;9.61E-15;0.343105818;0.381;0.221;5.66E-10;MC2;PCF11
LCN6;9.72E-15;0.497440109;0.126;0.04;5.72E-10;MC2;LCN6
AHR.1;1.14E-14;0.338197921;0.563;0.371;6.71E-10;MC2;AHR
SPATA13;1.54E-14;0.3705743;0.254;0.12;9.07E-10;MC2;SPATA13
BRAF.1;2.11E-14;0.340473637;0.344;0.187;1.24E-09;MC2;BRAF
HMGCS1.1;2.74E-14;0.277074809;0.244;0.113;1.61E-09;MC2;HMGCS1
TNFRSF12A;2.76E-14;0.371698713;0.272;0.137;1.62E-09;MC2;TNFRSF12A
RILPL2;2.77E-14;0.322777808;0.444;0.271;1.63E-09;MC2;RILPL2
MIR3142HG;2.83E-14;0.673438129;0.124;0.04;1.66E-09;MC2;MIR3142HG
ADGRE5;2.92E-14;0.356952459;0.452;0.296;1.72E-09;MC2;ADGRE5
ARIH1.1;5.60E-14;0.330047151;0.33;0.182;3.30E-09;MC2;ARIH1
EFNB2;7.41E-14;0.287042026;0.113;0.034;4.36E-09;MC2;EFNB2
MAPK6.1;7.57E-14;0.39243362;0.461;0.288;4.45E-09;MC2;MAPK6
AC024909.1;1.07E-13;0.486793736;0.113;0.035;6.32E-09;MC2;AC024909.1
AL133330.1.1;2.29E-13;0.511760352;0.181;0.077;1.35E-08;MC2;AL133330.1
WSB1;2.36E-13;0.27291916;0.606;0.432;1.39E-08;MC2;WSB1
DPH3.1;2.39E-13;0.348286008;0.302;0.153;1.41E-08;MC2;DPH3
CYLD;3.27E-13;0.334330296;0.409;0.254;1.93E-08;MC2;CYLD
LAX1.1;4.61E-13;0.450704427;0.494;0.335;2.71E-08;MC2;LAX1
TUBA1C;1.53E-12;0.311871472;0.467;0.313;8.99E-08;MC2;TUBA1C
ARHGAP25;1.85E-12;0.428796635;0.344;0.209;1.09E-07;MC2;ARHGAP25
PHLDA2.1;2.69E-12;0.330958414;0.469;0.31;1.58E-07;MC2;PHLDA2
ZFP91;3.15E-12;0.341059276;0.302;0.167;1.85E-07;MC2;ZFP91
TP53BP2.1;3.26E-12;0.353733326;0.398;0.243;1.92E-07;MC2;TP53BP2
BAZ1A;4.01E-12;0.309861956;0.391;0.246;2.36E-07;MC2;BAZ1A
RAB21;5.27E-12;0.299973085;0.465;0.297;3.10E-07;MC2;RAB21
NRP2;6.80E-12;0.312857386;0.172;0.073;4.00E-07;MC2;NRP2
LACTB;9.15E-12;0.353654362;0.483;0.327;5.39E-07;MC2;LACTB
ZNF267.1;1.53E-11;0.332739187;0.32;0.183;9.01E-07;MC2;ZNF267
BCAS2.1;1.74E-11;0.301419618;0.437;0.296;1.02E-06;MC2;BCAS2
INTS6.1;1.97E-11;0.264178786;0.496;0.332;1.16E-06;MC2;INTS6
TSC22D2.1;2.30E-11;0.299157991;0.361;0.219;1.36E-06;MC2;TSC22D2
ERO1B;2.39E-11;0.308001088;0.196;0.093;1.41E-06;MC2;ERO1B
EHD4;3.24E-11;0.310802392;0.252;0.134;1.91E-06;MC2;EHD4
NASP;3.99E-11;0.283429591;0.437;0.288;2.35E-06;MC2;NASP
LMNB1.1;4.98E-11;0.425091488;0.27;0.153;2.93E-06;MC2;LMNB1
MEX3C;5.13E-11;0.308829152;0.124;0.047;3.02E-06;MC2;MEX3C
SERPINB9.1;5.18E-11;0.253025189;0.244;0.129;3.05E-06;MC2;SERPINB9
DUSP4;1.16E-10;0.285433963;0.256;0.135;6.84E-06;MC2;DUSP4
RFX2.1;1.27E-10;0.459933434;0.161;0.073;7.48E-06;MC2;RFX2
MS4A2;1.45E-10;0.264920929;0.863;0.702;8.51E-06;MC2;MS4A2
TOP1;1.58E-10;0.271682722;0.42;0.286;9.31E-06;MC2;TOP1
HSPA2;2.17E-10;0.330167338;0.143;0.06;1.28E-05;MC2;HSPA2
GLS;2.27E-10;0.268098852;0.357;0.227;1.34E-05;MC2;GLS
SPAG9;2.52E-10;0.250343168;0.389;0.25;1.48E-05;MC2;SPAG9
MAN2A1;3.02E-10;0.298081095;0.341;0.207;1.78E-05;MC2;MAN2A1
ARL13B;3.15E-10;0.338807444;0.165;0.076;1.85E-05;MC2;ARL13B
RIC3;4.95E-10;0.311130309;0.211;0.108;2.91E-05;MC2;RIC3
HAX1;6.80E-10;0.281948143;0.533;0.381;4.00E-05;MC2;HAX1
PAPOLA;7.94E-10;0.251984143;0.535;0.397;4.67E-05;MC2;PAPOLA
PTPN7;7.97E-10;0.322130148;0.426;0.285;4.69E-05;MC2;PTPN7
SMARCA5;8.71E-10;0.250280231;0.33;0.201;5.13E-05;MC2;SMARCA5
AHI1;9.16E-10;0.26203447;0.398;0.253;5.39E-05;MC2;AHI1
AC012306.2;9.59E-10;0.369184025;0.102;0.037;5.64E-05;MC2;AC012306.2
AC016831.5;1.02E-09;0.299057003;0.187;0.094;6.01E-05;MC2;AC016831.5
B4GALT5;1.50E-09;0.276057579;0.496;0.336;8.85E-05;MC2;B4GALT5
NUP58.1;1.52E-09;0.272764112;0.243;0.136;8.93E-05;MC2;NUP58
PPIL4;2.06E-09;0.265821515;0.326;0.198;0.000121155;MC2;PPIL4
SYS1;2.64E-09;0.291185666;0.161;0.077;0.000155509;MC2;SYS1
PNPLA8.1;3.11E-09;0.253897082;0.387;0.252;0.000183246;MC2;PNPLA8
IPO11.1;3.97E-09;0.435536247;0.167;0.083;0.000233846;MC2;IPO11
MIR22HG.1;4.58E-09;0.281057144;0.206;0.11;0.000269443;MC2;MIR22HG
TGIF2;6.11E-09;0.357497061;0.144;0.067;0.000359501;MC2;TGIF2
ARHGEF2;9.50E-09;0.286143874;0.274;0.167;0.000559444;MC2;ARHGEF2
ZFC3H1;1.02E-08;0.275282565;0.315;0.201;0.000599551;MC2;ZFC3H1
ODC1;1.10E-08;0.291719323;0.341;0.229;0.000647948;MC2;ODC1
STRAP;1.53E-08;0.269379156;0.37;0.247;0.000901524;MC2;STRAP
CDK17;2.05E-08;0.294469741;0.228;0.131;0.001209001;MC2;CDK17
ERF.1;2.08E-08;0.269049325;0.213;0.119;0.001223321;MC2;ERF
WDR45B.1;2.52E-08;0.331079859;0.404;0.286;0.001481863;MC2;WDR45B
TWISTNB;3.69E-08;0.315932136;0.352;0.241;0.002169414;MC2;TWISTNB
PRXL2C;5.35E-08;0.265258578;0.372;0.242;0.003151721;MC2;PRXL2C
SVIP;5.42E-08;0.254506986;0.448;0.316;0.003187995;MC2;SVIP
VIM-AS1;6.12E-08;0.331666151;0.109;0.047;0.003601407;MC2;VIM-AS1
COQ10B;6.17E-08;0.291515694;0.317;0.206;0.003632356;MC2;COQ10B
RN7SL1;6.77E-08;0.290573806;0.152;0.078;0.003985964;MC2;RN7SL1
RASGEF1B.1;7.54E-08;0.271553497;0.463;0.336;0.004439767;MC2;RASGEF1B
PTAFR;1.22E-07;0.332345891;0.219;0.129;0.007186649;MC2;PTAFR
CREB3;1.29E-07;0.300405172;0.193;0.108;0.007609569;MC2;CREB3
RELT.1;1.66E-07;0.277277002;0.165;0.087;0.009798158;MC2;RELT
GLA;2.17E-07;0.35066904;0.259;0.166;0.012799491;MC2;GLA
SLCO2B1;2.71E-07;0.287734734;0.144;0.074;0.015979333;MC2;SLCO2B1
ZNF830;2.92E-07;0.28470921;0.183;0.103;0.017217319;MC2;ZNF830
MAPRE2;3.13E-07;0.262539445;0.219;0.132;0.018410715;MC2;MAPRE2
DDX3Y;4.00E-07;0.292877709;0.18;0.105;0.023518812;MC2;DDX3Y
GRASP;6.36E-07;0.259486507;0.393;0.286;0.037436712;MC2;GRASP
SLC2A6;6.59E-07;0.376861251;0.185;0.107;0.038803019;MC2;SLC2A6
NRIP3;8.28E-07;0.429263052;0.178;0.101;0.048716;MC2;NRIP3
SEC61B;2.39E-32;0.39650389;0.748;0.643;1.41E-27;MC3;SEC61B
HPGD.1;2.82E-21;0.403676148;0.816;0.739;1.66E-16;MC3;HPGD
CTSG.2;4.33E-15;0.475147156;0.621;0.426;2.55E-10;MC3;CTSG
SEC61G;2.62E-14;0.328950772;0.562;0.467;1.54E-09;MC3;SEC61G
IL13.2;3.25E-13;0.699134356;0.173;0.068;1.91E-08;MC3;IL13
ADCYAP1.1;4.92E-13;0.487242758;0.51;0.333;2.90E-08;MC3;ADCYAP1
CCL2.1;4.13E-10;0.394735952;0.284;0.168;2.43E-05;MC3;CCL2
SDF2L1;2.25E-09;0.348216736;0.302;0.195;0.000132623;MC3;SDF2L1
SSR3;5.56E-09;0.263369883;0.53;0.441;0.000327561;MC3;SSR3
DUSP14.2;2.03E-08;0.428876817;0.427;0.329;0.001197995;MC3;DUSP14
ATP5MC1;1.84E-07;0.257559896;0.457;0.371;0.010846126;MC3;ATP5MC1
IER3.2;6.68E-07;0.274046215;0.422;0.348;0.039350484;MC3;IER3
TNFAIP3.3;1.59E-78;0.629950944;0.918;0.658;9.38E-74;MC4;TNFAIP3
NEAT1;4.36E-58;0.310308011;0.982;0.925;2.56E-53;MC4;NEAT1
ZFP36.1;3.93E-56;0.38128161;0.96;0.822;2.32E-51;MC4;ZFP36
RPL10P9.2;9.35E-53;0.56777085;0.789;0.417;5.51E-48;MC4;RPL10P9
ELL2.2;2.33E-44;0.589810774;0.756;0.505;1.37E-39;MC4;ELL2
MTND1P23.1;1.75E-43;0.525047277;0.543;0.246;1.03E-38;MC4;MTND1P23
ZFP36L2.2;2.09E-43;0.46080213;0.871;0.678;1.23E-38;MC4;ZFP36L2
KLF6.1;5.76E-42;0.377106902;0.896;0.778;3.39E-37;MC4;KLF6
IL1RL1.1;1.97E-41;0.379840409;0.94;0.869;1.16E-36;MC4;IL1RL1
CDKN1A;1.25E-39;0.549619106;0.665;0.41;7.35E-35;MC4;CDKN1A
TSC22D3.1;4.35E-38;0.333146903;0.951;0.827;2.56E-33;MC4;TSC22D3
RGS2.1;8.08E-38;0.372285321;0.938;0.848;4.76E-33;MC4;RGS2
TIPARP.2;3.72E-37;0.617194706;0.645;0.397;2.19E-32;MC4;TIPARP
CPEB4.1;6.02E-36;0.581600762;0.727;0.505;3.54E-31;MC4;CPEB4
RGS1.2;3.17E-29;0.372510567;0.905;0.75;1.86E-24;MC4;RGS1
VEGFA.2;5.64E-28;0.571755873;0.579;0.343;3.32E-23;MC4;VEGFA
PPP1R15B.3;2.97E-27;0.59567024;0.486;0.277;1.75E-22;MC4;PPP1R15B
PPP1R15A.3;4.88E-26;0.330453929;0.831;0.703;2.88E-21;MC4;PPP1R15A
FOSB.3;2.73E-25;0.287526645;0.798;0.768;1.61E-20;MC4;FOSB
CSRNP1.2;7.05E-25;0.52966754;0.543;0.336;4.15E-20;MC4;CSRNP1
MCL1.1;8.03E-25;0.272956873;0.887;0.791;4.73E-20;MC4;MCL1
ZEB2.1;8.32E-25;0.344882114;0.792;0.669;4.90E-20;MC4;ZEB2
RHOH.1;3.99E-24;0.394624975;0.767;0.646;2.35E-19;MC4;RHOH
EZR;1.52E-23;0.426328256;0.619;0.435;8.96E-19;MC4;EZR
ZC3HAV1.1;8.62E-23;0.499773931;0.448;0.254;5.07E-18;MC4;ZC3HAV1
YWHAZ.1;1.14E-22;0.271557458;0.856;0.763;6.69E-18;MC4;YWHAZ
NFKBIZ.3;2.17E-21;0.334263133;0.774;0.652;1.28E-16;MC4;NFKBIZ
NR4A2.2;3.07E-21;0.369746943;0.721;0.578;1.81E-16;MC4;NR4A2
FKBP5.1;2.64E-20;0.35565624;0.603;0.393;1.56E-15;MC4;FKBP5
FTH1P10.1;2.86E-20;0.51231969;0.672;0.475;1.68E-15;MC4;FTH1P10
AC129492.1.1;3.26E-20;0.521003357;0.512;0.335;1.92E-15;MC4;AC129492.1
DNAJB1.3;3.68E-20;0.352038055;0.552;0.354;2.17E-15;MC4;DNAJB1
AL450405.1.1;9.37E-20;0.395602327;0.384;0.192;5.51E-15;MC4;AL450405.1
DNAJA1.2;1.20E-19;0.307845535;0.761;0.614;7.09E-15;MC4;DNAJA1
AKAP13.1;3.49E-19;0.258393279;0.871;0.811;2.06E-14;MC4;AKAP13
PIM2.1;3.94E-19;0.597122686;0.463;0.28;2.32E-14;MC4;PIM2
DUSP1.2;5.04E-19;0.269391384;0.891;0.72;2.97E-14;MC4;DUSP1
BRD2.1;5.42E-19;0.393428959;0.596;0.421;3.19E-14;MC4;BRD2
NDEL1.1;5.90E-19;0.537360532;0.592;0.436;3.47E-14;MC4;NDEL1
CLK1.1;3.76E-18;0.438064131;0.594;0.455;2.21E-13;MC4;CLK1
ZFAND5.2;5.35E-18;0.350716496;0.634;0.486;3.15E-13;MC4;ZFAND5
HSPH1.2;1.67E-17;0.429092239;0.415;0.252;9.81E-13;MC4;HSPH1
AC020916.1.1;1.67E-17;0.344860928;0.714;0.616;9.84E-13;MC4;AC020916.1
SLC38A2.1;4.50E-17;0.420517013;0.57;0.403;2.65E-12;MC4;SLC38A2
TSIX;7.10E-17;0.539957987;0.118;0.03;4.18E-12;MC4;TSIX
GOLGB1.1;7.17E-17;0.38797924;0.45;0.282;4.22E-12;MC4;GOLGB1
RBM39.1;1.61E-16;0.255166964;0.851;0.747;9.48E-12;MC4;RBM39
FOSL2.1;4.57E-16;0.330615884;0.69;0.566;2.69E-11;MC4;FOSL2
CD55;5.36E-16;0.28407605;0.692;0.576;3.15E-11;MC4;CD55
ABCA1.2;6.20E-16;0.536472735;0.506;0.359;3.65E-11;MC4;ABCA1
STK17B.3;9.97E-16;0.282317729;0.774;0.662;5.87E-11;MC4;STK17B
RASGEF1B.3;1.17E-15;0.398085738;0.508;0.332;6.90E-11;MC4;RASGEF1B
IFRD1.1;2.03E-15;0.438205382;0.388;0.238;1.20E-10;MC4;IFRD1
DDX3X.3;2.10E-15;0.263254352;0.774;0.685;1.24E-10;MC4;DDX3X
HIPK1.1;2.27E-15;0.456606328;0.415;0.263;1.34E-10;MC4;HIPK1
HSPA1B.2;5.39E-15;0.327787574;0.313;0.169;3.17E-10;MC4;HSPA1B
RRAD;5.86E-15;0.600925265;0.16;0.057;3.45E-10;MC4;RRAD
MELTF.2;7.54E-15;0.59820082;0.392;0.219;4.44E-10;MC4;MELTF
NR3C1.1;1.06E-14;0.342500437;0.603;0.436;6.23E-10;MC4;NR3C1
TGIF1;1.68E-14;0.423635013;0.439;0.281;9.87E-10;MC4;TGIF1
FOS.2;2.69E-14;0.256053227;0.823;0.663;1.58E-09;MC4;FOS
KIF13B.1;4.94E-14;0.452983254;0.519;0.361;2.91E-09;MC4;KIF13B
ZNF331.2;5.85E-14;0.32587942;0.678;0.519;3.44E-09;MC4;ZNF331
KDM6B.2;7.93E-14;0.285097711;0.696;0.533;4.67E-09;MC4;KDM6B
GPAT3;1.47E-13;0.526488068;0.479;0.327;8.65E-09;MC4;GPAT3
DUSP10.2;1.88E-13;0.548956392;0.43;0.284;1.10E-08;MC4;DUSP10
RC3H1;2.13E-13;0.471315388;0.286;0.155;1.25E-08;MC4;RC3H1
HNRNPC.1;3.12E-13;0.255886904;0.741;0.623;1.84E-08;MC4;HNRNPC
AC114760.2.2;7.31E-13;0.505338801;0.299;0.164;4.30E-08;MC4;AC114760.2
ARRDC3.1;7.88E-13;0.377578222;0.271;0.144;4.64E-08;MC4;ARRDC3
BCL2L11;9.57E-13;0.450349787;0.299;0.168;5.63E-08;MC4;BCL2L11
RHOB;1.48E-12;0.254083624;0.244;0.122;8.74E-08;MC4;RHOB
WEE1;1.68E-12;0.353566375;0.184;0.079;9.88E-08;MC4;WEE1
AMZ2P2;2.74E-12;0.63654474;0.113;0.036;1.61E-07;MC4;AMZ2P2
SIK1B;2.82E-12;0.504859486;0.144;0.054;1.66E-07;MC4;SIK1B
ARIH1.3;3.98E-12;0.364468447;0.319;0.19;2.34E-07;MC4;ARIH1
NAMPT;4.11E-12;0.287518523;0.501;0.369;2.42E-07;MC4;NAMPT
SPTY2D1.1;5.67E-12;0.419572454;0.299;0.175;3.34E-07;MC4;SPTY2D1
TRA2B.1;6.51E-12;0.298215699;0.583;0.46;3.83E-07;MC4;TRA2B
SNHG12.1;9.82E-12;0.3954823;0.286;0.163;5.78E-07;MC4;SNHG12
AC027290.2.1;1.10E-11;0.354866411;0.508;0.377;6.47E-07;MC4;AC027290.2
JARID2;1.18E-11;0.422811981;0.424;0.29;6.94E-07;MC4;JARID2
ITPKB.1;1.37E-11;0.43355649;0.295;0.167;8.07E-07;MC4;ITPKB
SPAG9.1;2.10E-11;0.324214573;0.392;0.255;1.24E-06;MC4;SPAG9
TTN.1;2.20E-11;0.384991095;0.286;0.162;1.30E-06;MC4;TTN
SKIL.3;2.88E-11;0.391346124;0.424;0.289;1.70E-06;MC4;SKIL
NUFIP2.1;2.96E-11;0.320908502;0.346;0.216;1.74E-06;MC4;NUFIP2
FILIP1L.1;3.39E-11;0.391116741;0.246;0.134;1.99E-06;MC4;FILIP1L
ATF3;3.41E-11;0.285357528;0.268;0.154;2.00E-06;MC4;ATF3
ITPRIP.1;3.55E-11;0.503372862;0.188;0.089;2.09E-06;MC4;ITPRIP
TSPYL2.1;4.38E-11;0.326213459;0.557;0.428;2.58E-06;MC4;TSPYL2
SLC7A5.1;5.00E-11;0.487667662;0.359;0.234;2.94E-06;MC4;SLC7A5
PHACTR4.1;6.09E-11;0.477322945;0.408;0.28;3.59E-06;MC4;PHACTR4
AP1S3.1;7.89E-11;0.587954135;0.275;0.157;4.64E-06;MC4;AP1S3
CSNK1D.1;7.99E-11;0.367866451;0.514;0.41;4.70E-06;MC4;CSNK1D
SGK1;1.11E-10;0.333667093;0.647;0.559;6.53E-06;MC4;SGK1
ADAMTSL4;1.33E-10;0.391578711;0.1;0.033;7.85E-06;MC4;ADAMTSL4
NR4A3.3;1.36E-10;0.380853866;0.506;0.376;7.99E-06;MC4;NR4A3
CHD2.1;1.97E-10;0.388062564;0.404;0.284;1.16E-05;MC4;CHD2
INTS6.3;2.05E-10;0.309806709;0.468;0.344;1.21E-05;MC4;INTS6
ATF4.1;2.06E-10;0.296798326;0.523;0.408;1.21E-05;MC4;ATF4
BATF.1;2.08E-10;0.300111607;0.71;0.599;1.23E-05;MC4;BATF
SKI;2.86E-10;0.416321485;0.22;0.116;1.68E-05;MC4;SKI
DNAJB4.2;3.05E-10;0.363712382;0.2;0.104;1.79E-05;MC4;DNAJB4
GNA13;3.49E-10;0.336483545;0.364;0.24;2.05E-05;MC4;GNA13
CSF1.2;4.42E-10;0.48458703;0.381;0.258;2.60E-05;MC4;CSF1
KLF10.2;5.73E-10;0.404883461;0.282;0.176;3.37E-05;MC4;KLF10
RAD21.1;7.88E-10;0.268110169;0.568;0.432;4.64E-05;MC4;RAD21
ARID4B.1;9.67E-10;0.274765777;0.514;0.396;5.69E-05;MC4;ARID4B
TP53BP2.2;1.06E-09;0.361185393;0.379;0.253;6.24E-05;MC4;TP53BP2
COBLL1.1;1.30E-09;0.356406277;0.399;0.276;7.67E-05;MC4;COBLL1
AC021078.1.1;1.38E-09;0.3909133;0.288;0.178;8.13E-05;MC4;AC021078.1
ANKRD28.2;1.58E-09;0.303200451;0.592;0.492;9.29E-05;MC4;ANKRD28
CDC42EP3;1.97E-09;0.318599775;0.608;0.517;0.000115798;MC4;CDC42EP3
VPS37B.1;2.24E-09;0.379102733;0.399;0.284;0.000131602;MC4;VPS37B
SCML1;2.70E-09;0.42978779;0.191;0.098;0.000159196;MC4;SCML1
MRTFA.1;2.91E-09;0.444238577;0.213;0.114;0.000171264;MC4;MRTFA
XBP1.1;3.13E-09;0.266214197;0.57;0.475;0.000184483;MC4;XBP1
NIPBL.1;3.20E-09;0.297974487;0.375;0.264;0.000188475;MC4;NIPBL
TMOD3.1;5.70E-09;0.252067118;0.557;0.467;0.000335519;MC4;TMOD3
ARID5B;6.22E-09;0.313398114;0.37;0.263;0.00036635;MC4;ARID5B
GTPBP1;6.32E-09;0.392485337;0.151;0.071;0.000372088;MC4;GTPBP1
PAG1.1;7.20E-09;0.34463253;0.51;0.425;0.000424034;MC4;PAG1
RIC1;7.91E-09;0.431267687;0.237;0.137;0.000465761;MC4;RIC1
RNF145.1;1.01E-08;0.281625178;0.51;0.391;0.000594977;MC4;RNF145
IFNGR1;1.13E-08;0.276153795;0.448;0.338;0.000667293;MC4;IFNGR1
RAB11FIP1;1.83E-08;0.284701697;0.239;0.147;0.001074808;MC4;RAB11FIP1
ASXL1;1.95E-08;0.279437298;0.208;0.114;0.001145662;MC4;ASXL1
CHKA.1;2.04E-08;0.505478495;0.313;0.214;0.001198172;MC4;CHKA
PLEKHB2.1;2.08E-08;0.377874369;0.339;0.241;0.001226593;MC4;PLEKHB2
RUNX2.2;2.51E-08;0.36145935;0.208;0.113;0.001475508;MC4;RUNX2
MYLIP.1;2.76E-08;0.323686651;0.322;0.221;0.001622806;MC4;MYLIP
FNBP1L;2.81E-08;0.260119129;0.113;0.047;0.001655692;MC4;FNBP1L
HECA;2.82E-08;0.281669972;0.226;0.13;0.001658434;MC4;HECA
JMJD1C.1;2.95E-08;0.292668145;0.39;0.289;0.00173606;MC4;JMJD1C
TAF1D;3.01E-08;0.251959299;0.503;0.4;0.001770046;MC4;TAF1D
HSPA1A.1;3.36E-08;0.252685373;0.455;0.361;0.001975523;MC4;HSPA1A
CITED2;3.82E-08;0.296924677;0.271;0.172;0.00225126;MC4;CITED2
CKS2;3.87E-08;0.313646317;0.359;0.243;0.002278725;MC4;CKS2
AC011529.1.1;4.10E-08;0.440395404;0.381;0.28;0.002413993;MC4;AC011529.1
MIR193BHG;4.21E-08;0.547759675;0.131;0.06;0.002480795;MC4;MIR193BHG
EPAS1;4.87E-08;0.267725279;0.255;0.159;0.002869907;MC4;EPAS1
CD109;5.32E-08;0.369448202;0.155;0.077;0.003131508;MC4;CD109
MECP2.1;6.94E-08;0.291715936;0.406;0.3;0.004083421;MC4;MECP2
LUZP1;9.23E-08;0.371309437;0.222;0.135;0.005431305;MC4;LUZP1
ZBTB1;9.95E-08;0.360321616;0.266;0.176;0.005856139;MC4;ZBTB1
RLF.1;1.07E-07;0.366259798;0.246;0.154;0.006321171;MC4;RLF
EGLN1.1;1.15E-07;0.33169393;0.328;0.219;0.006765796;MC4;EGLN1
MTHFD2;1.39E-07;0.355964417;0.326;0.226;0.008195546;MC4;MTHFD2
KCNQ1OT1.1;1.59E-07;0.322412936;0.339;0.24;0.009358759;MC4;KCNQ1OT1
GLS.2;1.62E-07;0.257166936;0.337;0.237;0.009547357;MC4;GLS
KLF9.1;1.73E-07;0.253806553;0.268;0.17;0.010157507;MC4;KLF9
CD274.1;1.76E-07;0.50421886;0.257;0.165;0.010384289;MC4;CD274
CHD1;1.79E-07;0.276242078;0.39;0.299;0.010540196;MC4;CHD1
TET2;1.85E-07;0.318334274;0.262;0.168;0.010884525;MC4;TET2
AHR.3;2.05E-07;0.284473246;0.488;0.393;0.012087495;MC4;AHR
ANKRD37.1;2.25E-07;0.32689434;0.239;0.149;0.013272645;MC4;ANKRD37
ZNF445.2;2.28E-07;0.381360752;0.317;0.217;0.013427602;MC4;ZNF445
AC007950.1;2.37E-07;0.289560127;0.204;0.118;0.013930371;MC4;AC007950.1
MAFF;2.40E-07;0.287476773;0.317;0.219;0.014142918;MC4;MAFF
MAML3.2;2.42E-07;0.421336135;0.246;0.155;0.014227343;MC4;MAML3
AL357060.1.2;2.71E-07;0.417736573;0.206;0.121;0.01594541;MC4;AL357060.1
AP000936.3.2;2.73E-07;0.319942931;0.155;0.079;0.016056099;MC4;AP000936.3
EIF2AK3;3.24E-07;0.335262276;0.149;0.075;0.019052104;MC4;EIF2AK3
DYNC1H1.1;3.53E-07;0.30260668;0.468;0.372;0.020782791;MC4;DYNC1H1
HBP1.1;4.30E-07;0.287445208;0.344;0.249;0.025331;MC4;HBP1
AFF1.1;4.36E-07;0.311732543;0.288;0.198;0.025685647;MC4;AFF1
ELMSAN1.1;4.39E-07;0.324577153;0.239;0.152;0.02583811;MC4;ELMSAN1
ERF.2;4.49E-07;0.273274068;0.211;0.123;0.026438309;MC4;ERF
PAF1;4.94E-07;0.320794996;0.191;0.11;0.02906262;MC4;PAF1
AC011939.2;5.40E-07;0.409330176;0.104;0.046;0.031789985;MC4;AC011939.2
HEXIM1.1;5.49E-07;0.302537713;0.273;0.183;0.032308358;MC4;HEXIM1
C3orf86;5.92E-07;0.447658904;0.239;0.151;0.034873195;MC4;C3orf86
PTPN1;6.75E-07;0.296715556;0.41;0.329;0.039743587;MC4;PTPN1
IL18R1.1;6.89E-07;0.29998813;0.503;0.423;0.040575311;MC4;IL18R1
MDM2;7.46E-07;0.280390155;0.279;0.188;0.043914082;MC4;MDM2
ITGA5;7.61E-07;0.252660045;0.106;0.048;0.044806304;MC4;ITGA5
GRASP.2;7.70E-07;0.275941644;0.395;0.29;0.045335216;MC4;GRASP
GSTM5.1;1.33E-88;1.746138202;0.412;0.042;7.85E-84;MC5;GSTM5
LINC01835.3;2.28E-75;1.72699426;0.554;0.1;1.34E-70;MC5;LINC01835
IGHG4;3.84E-75;0.728912798;0.23;0.011;2.26E-70;MC5;IGHG4
HIST1H1E;3.03E-68;0.725421629;0.407;0.056;1.78E-63;MC5;HIST1H1E
JUN.1;4.32E-67;0.795447122;0.956;0.529;2.54E-62;MC5;JUN
HIST1H1D.1;2.31E-63;0.906870761;0.466;0.086;1.36E-58;MC5;HIST1H1D
MS4A4A.1;3.05E-55;0.794322844;0.397;0.066;1.79E-50;MC5;MS4A4A
DUSP1.3;3.75E-55;0.599926324;0.99;0.729;2.21E-50;MC5;DUSP1
CLGN;1.47E-54;1.347740356;0.191;0.012;8.68E-50;MC5;CLGN
CD69.1;1.21E-50;0.498440147;0.98;0.844;7.10E-46;MC5;CD69
FOS.3;2.46E-49;0.623296458;0.975;0.667;1.45E-44;MC5;FOS
CMA1.2;7.97E-49;1.424812269;0.539;0.138;4.69E-44;MC5;CMA1
AREG;1.06E-48;0.645906356;0.956;0.74;6.25E-44;MC5;AREG
AKAP12;4.49E-48;0.573548376;0.299;0.043;2.64E-43;MC5;AKAP12
HIST1H4C;1.50E-47;0.697474676;0.848;0.429;8.83E-43;MC5;HIST1H4C
AC124283.1;1.23E-45;1.256802204;0.206;0.02;7.23E-41;MC5;AC124283.1
WNK3.2;1.54E-44;1.303524167;0.539;0.145;9.05E-40;MC5;WNK3
PNMT.2;9.21E-43;1.138514763;0.627;0.2;5.42E-38;MC5;PNMT
PKIB.2;1.15E-41;1.287207511;0.397;0.088;6.75E-37;MC5;PKIB
CXCR4;9.69E-41;0.522523521;0.475;0.13;5.71E-36;MC5;CXCR4
ZFP36.2;1.21E-40;0.423738221;0.985;0.833;7.10E-36;MC5;ZFP36
AQP8;1.97E-40;1.009315473;0.167;0.014;1.16E-35;MC5;AQP8
IER2.1;1.73E-39;0.599527195;0.892;0.63;1.02E-34;MC5;IER2
IGHA1;4.59E-39;0.400667419;0.314;0.056;2.70E-34;MC5;IGHA1
SMIM1;6.52E-39;1.056164908;0.319;0.06;3.84E-34;MC5;SMIM1
HIST1H1C;6.27E-38;0.727632159;0.485;0.146;3.69E-33;MC5;HIST1H1C
SCN7A;2.62E-37;0.669687731;0.142;0.01;1.54E-32;MC5;SCN7A
TNFAIP3.4;1.35E-36;0.574773504;0.931;0.683;7.93E-32;MC5;TNFAIP3
MS4A4E;1.96E-36;1.22919541;0.294;0.055;1.15E-31;MC5;MS4A4E
CTSG.3;1.02E-35;0.867886521;0.843;0.428;6.03E-31;MC5;CTSG
HIST2H2AC;2.32E-35;0.492934151;0.245;0.038;1.37E-30;MC5;HIST2H2AC
LINC02207.1;7.36E-33;1.166567575;0.431;0.126;4.33E-28;MC5;LINC02207
PLEKHG2;3.10E-32;0.817768785;0.225;0.037;1.82E-27;MC5;PLEKHG2
CD48;4.22E-32;0.596442481;0.745;0.377;2.48E-27;MC5;CD48
PIK3IP1.3;4.38E-32;0.696224506;0.627;0.255;2.58E-27;MC5;PIK3IP1
MPHOSPH9;9.18E-32;0.743203228;0.221;0.035;5.40E-27;MC5;MPHOSPH9
CLECL1;1.08E-31;0.955076973;0.26;0.049;6.35E-27;MC5;CLECL1
CDK15.2;2.47E-30;1.166378379;0.461;0.146;1.45E-25;MC5;CDK15
RGS1.3;4.25E-30;0.469360744;0.961;0.761;2.50E-25;MC5;RGS1
KIDINS220.1;8.76E-29;0.717753205;0.672;0.307;5.16E-24;MC5;KIDINS220
RPL27A;2.47E-28;0.291070776;0.99;0.921;1.46E-23;MC5;RPL27A
BTG2.3;3.28E-28;0.534423683;0.833;0.535;1.93E-23;MC5;BTG2
HIST1H2AC;3.53E-28;0.553226631;0.235;0.045;2.08E-23;MC5;HIST1H2AC
FKBP5.2;5.64E-28;0.526094995;0.775;0.4;3.32E-23;MC5;FKBP5
NSMCE1-DT.1;1.32E-27;0.963922583;0.632;0.272;7.76E-23;MC5;NSMCE1-DT
MYO1E;1.54E-27;0.670806433;0.25;0.05;9.05E-23;MC5;MYO1E
TXNIP.3;2.92E-27;0.433987746;0.917;0.643;1.72E-22;MC5;TXNIP
UTS2;6.33E-27;1.070942475;0.206;0.036;3.73E-22;MC5;UTS2
NFKBIZ.4;6.56E-27;0.496749158;0.917;0.652;3.86E-22;MC5;NFKBIZ
MS4A6A;1.10E-26;0.449874701;0.275;0.064;6.46E-22;MC5;MS4A6A
MAP3K5;1.30E-26;0.499258917;0.201;0.035;7.67E-22;MC5;MAP3K5
ZMYND8.1;2.81E-26;0.712535408;0.505;0.191;1.65E-21;MC5;ZMYND8
EVI2B.1;2.11E-25;0.51389739;0.618;0.271;1.24E-20;MC5;EVI2B
MMP7;4.59E-25;0.570476501;0.127;0.014;2.70E-20;MC5;MMP7
AC027290.2.2;5.53E-25;0.6560177;0.691;0.374;3.26E-20;MC5;AC027290.2
AC103591.3;1.31E-24;0.736200332;0.255;0.059;7.70E-20;MC5;AC103591.3
HIST1H2BC;1.34E-24;0.522608639;0.132;0.016;7.90E-20;MC5;HIST1H2BC
CLNK;4.68E-24;0.905464295;0.137;0.018;2.76E-19;MC5;CLNK
MYB.1;5.52E-24;0.943668335;0.358;0.107;3.25E-19;MC5;MYB
PNRC1.2;6.36E-24;0.396746025;0.877;0.644;3.74E-19;MC5;PNRC1
GLRX;1.16E-23;0.531354708;0.52;0.208;6.82E-19;MC5;GLRX
CD52;1.71E-23;0.473262415;0.77;0.475;1.01E-18;MC5;CD52
TMEM164;1.93E-23;0.834266069;0.221;0.047;1.14E-18;MC5;TMEM164
PPP1R15A.4;2.00E-23;0.437029641;0.922;0.709;1.17E-18;MC5;PPP1R15A
CNKSR2;2.43E-23;0.801955333;0.186;0.034;1.43E-18;MC5;CNKSR2
HSP90AA1.1;4.06E-23;0.299628703;0.975;0.908;2.39E-18;MC5;HSP90AA1
SLFN5.3;9.25E-23;0.539610951;0.446;0.166;5.45E-18;MC5;SLFN5
STAP1.1;3.17E-22;0.796733235;0.466;0.177;1.87E-17;MC5;STAP1
NR4A1.3;8.89E-22;0.494803425;0.775;0.534;5.23E-17;MC5;NR4A1
PLXNC1;1.19E-21;0.501688935;0.24;0.058;7.00E-17;MC5;PLXNC1
METTL7A.1;4.77E-21;0.483726577;0.436;0.164;2.81E-16;MC5;METTL7A
GSTM3;1.23E-20;0.664125735;0.583;0.279;7.24E-16;MC5;GSTM3
EGR1.1;1.54E-20;0.475336984;0.725;0.433;9.04E-16;MC5;EGR1
GSTM1;2.12E-20;0.854216412;0.211;0.048;1.25E-15;MC5;GSTM1
RCSD1.1;2.41E-20;0.430099533;0.373;0.124;1.42E-15;MC5;RCSD1
PIP4K2A.1;3.64E-20;0.537259873;0.613;0.299;2.14E-15;MC5;PIP4K2A
CCDC141.2;4.14E-20;0.760597188;0.304;0.092;2.43E-15;MC5;CCDC141
PRMT9.1;1.25E-19;0.70131961;0.387;0.144;7.34E-15;MC5;PRMT9
TTN.2;1.54E-19;0.505127585;0.422;0.163;9.09E-15;MC5;TTN
PRKACB.1;1.82E-19;0.553042932;0.382;0.14;1.07E-14;MC5;PRKACB
RPS17;2.42E-19;0.447585081;0.745;0.43;1.43E-14;MC5;RPS17
TENM1;2.51E-19;0.539931466;0.103;0.012;1.48E-14;MC5;TENM1
ZFP36L2.3;3.04E-19;0.374688596;0.961;0.69;1.79E-14;MC5;ZFP36L2
SLC8A3.2;3.42E-19;1.03748081;0.275;0.082;2.02E-14;MC5;SLC8A3
RFESD.1;2.50E-18;0.893679339;0.279;0.082;1.47E-13;MC5;RFESD
GPR183;2.87E-18;0.384457675;0.48;0.2;1.69E-13;MC5;GPR183
AC245014.3;4.00E-18;0.473941738;0.152;0.029;2.36E-13;MC5;AC245014.3
AC084871.2;5.57E-18;0.854540237;0.147;0.028;3.28E-13;MC5;AC084871.2
KLF2.1;6.79E-18;0.372174179;0.549;0.261;4.00E-13;MC5;KLF2
AC008035.1;1.47E-17;0.840328941;0.132;0.023;8.63E-13;MC5;AC008035.1
H6PD;1.62E-17;0.365031591;0.225;0.06;9.52E-13;MC5;H6PD
ATAD2;5.91E-17;0.579285894;0.221;0.061;3.48E-12;MC5;ATAD2
LINC02115;8.81E-17;0.822785213;0.103;0.015;5.19E-12;MC5;LINC02115
AC245297.3.1;1.10E-16;0.466620653;0.304;0.103;6.49E-12;MC5;AC245297.3
HIST1H4E;1.38E-16;0.494901338;0.132;0.025;8.13E-12;MC5;HIST1H4E
CLEC12A.2;2.02E-16;0.526855188;0.304;0.107;1.19E-11;MC5;CLEC12A
CR1;2.24E-16;0.251991947;0.118;0.02;1.32E-11;MC5;CR1
OXNAD1;2.32E-16;0.442761284;0.221;0.062;1.36E-11;MC5;OXNAD1
GDF15;2.45E-16;0.425644197;0.216;0.059;1.44E-11;MC5;GDF15
ADD3;3.17E-16;0.345191791;0.294;0.097;1.86E-11;MC5;ADD3
RARRES3.1;3.82E-16;0.382159756;0.343;0.125;2.25E-11;MC5;RARRES3
TOMM7;4.81E-16;0.29987932;0.912;0.75;2.83E-11;MC5;TOMM7
GYPC;5.00E-16;0.364316967;0.446;0.192;2.95E-11;MC5;GYPC
IQCN;6.47E-16;0.507666156;0.181;0.044;3.81E-11;MC5;IQCN
SLC35D1.1;6.90E-16;0.591368043;0.275;0.089;4.06E-11;MC5;SLC35D1
H1FX.1;6.94E-16;0.478010036;0.574;0.321;4.09E-11;MC5;H1FX
RASA2.1;7.00E-16;0.505832518;0.534;0.258;4.12E-11;MC5;RASA2
AP001816.1;8.49E-16;0.553490132;0.147;0.031;5.00E-11;MC5;AP001816.1
UTRN.1;9.64E-16;0.326516077;0.309;0.107;5.68E-11;MC5;UTRN
ITGB8;1.15E-15;0.369995045;0.103;0.016;6.80E-11;MC5;ITGB8
AC025259.3;1.19E-15;0.542235431;0.172;0.043;7.00E-11;MC5;AC025259.3
EGR2;1.29E-15;0.471589489;0.108;0.018;7.58E-11;MC5;EGR2
ZNF518A;1.43E-15;0.350081945;0.181;0.045;8.42E-11;MC5;ZNF518A
PRR34-AS1;1.77E-15;0.565385783;0.353;0.133;1.04E-10;MC5;PRR34-AS1
IRF1.1;1.94E-15;0.40566107;0.5;0.246;1.14E-10;MC5;IRF1
TGS1;2.14E-15;0.55649738;0.363;0.147;1.26E-10;MC5;TGS1
DNAJB1.4;2.19E-15;0.426856785;0.627;0.367;1.29E-10;MC5;DNAJB1
HSPA1B.3;2.50E-15;0.456989804;0.387;0.177;1.47E-10;MC5;HSPA1B
IRAK3.1;2.62E-15;0.426008205;0.5;0.229;1.54E-10;MC5;IRAK3
TGFBR2.1;2.74E-15;0.313729649;0.353;0.133;1.61E-10;MC5;TGFBR2
RALBP1;3.43E-15;0.465161676;0.525;0.265;2.02E-10;MC5;RALBP1
FOSB.4;4.04E-15;0.31956173;0.941;0.759;2.38E-10;MC5;FOSB
DAPL1;4.30E-15;0.563323776;0.191;0.051;2.53E-10;MC5;DAPL1
ZBTB10.1;6.28E-15;0.504727287;0.235;0.074;3.70E-10;MC5;ZBTB10
ST8SIA4;6.43E-15;0.417835863;0.265;0.087;3.79E-10;MC5;ST8SIA4
IGHG3;6.48E-15;0.255371096;0.123;0.023;3.82E-10;MC5;IGHG3
ITGA4;6.99E-15;0.387177839;0.368;0.144;4.12E-10;MC5;ITGA4
CD84.1;8.78E-15;0.506538177;0.652;0.405;5.17E-10;MC5;CD84
GM2A.1;9.17E-15;0.514169592;0.466;0.209;5.40E-10;MC5;GM2A
NR4A3.4;9.49E-15;0.608849706;0.603;0.381;5.59E-10;MC5;NR4A3
TEC.2;1.57E-14;0.720719873;0.319;0.121;9.23E-10;MC5;TEC
KANSL1L;1.81E-14;0.442875342;0.176;0.046;1.07E-09;MC5;KANSL1L
AC091271.1;2.02E-14;0.594189988;0.176;0.046;1.19E-09;MC5;AC091271.1
AC104581.4;2.64E-14;0.512981174;0.118;0.023;1.55E-09;MC5;AC104581.4
CELF2.1;3.34E-14;0.39615137;0.652;0.412;1.96E-09;MC5;CELF2
FOXO3.1;3.54E-14;0.365270033;0.485;0.226;2.08E-09;MC5;FOXO3
AC104695.3;4.01E-14;0.493771647;0.103;0.018;2.36E-09;MC5;AC104695.3
IFI16.1;4.17E-14;0.366950946;0.598;0.323;2.46E-09;MC5;IFI16
PIK3CD-AS2;4.61E-14;0.722824704;0.147;0.034;2.71E-09;MC5;PIK3CD-AS2
HIST1H2BD;5.75E-14;0.449684918;0.108;0.02;3.39E-09;MC5;HIST1H2BD
PLEK;6.80E-14;0.277973946;0.27;0.094;4.01E-09;MC5;PLEK
SLAMF1;7.33E-14;0.518938854;0.26;0.088;4.32E-09;MC5;SLAMF1
CCNG2.1;9.33E-14;0.424668698;0.382;0.159;5.49E-09;MC5;CCNG2
AC104695.4.1;1.03E-13;0.659881731;0.304;0.12;6.07E-09;MC5;AC104695.4
ATG14;1.06E-13;0.409701993;0.176;0.048;6.26E-09;MC5;ATG14
CCDC92.1;1.40E-13;0.556862155;0.431;0.195;8.23E-09;MC5;CCDC92
DOCK8;1.55E-13;0.345852177;0.304;0.115;9.13E-09;MC5;DOCK8
SLA.3;1.78E-13;0.418490626;0.652;0.37;1.05E-08;MC5;SLA
ABHD4;1.94E-13;0.525549806;0.201;0.059;1.14E-08;MC5;ABHD4
BBS4;2.52E-13;0.531089805;0.216;0.068;1.49E-08;MC5;BBS4
DNAJB4.3;4.30E-13;0.375448896;0.284;0.107;2.53E-08;MC5;DNAJB4
FNIP2.1;4.32E-13;0.407021392;0.338;0.137;2.54E-08;MC5;FNIP2
DUSP8;5.41E-13;0.358506026;0.103;0.019;3.19E-08;MC5;DUSP8
NUDT2;6.14E-13;0.5429718;0.191;0.058;3.61E-08;MC5;NUDT2
H1F0;7.69E-13;0.45270098;0.225;0.077;4.53E-08;MC5;H1F0
YAF2.1;7.93E-13;0.422458575;0.426;0.197;4.67E-08;MC5;YAF2
SVOPL;8.75E-13;0.877425403;0.221;0.074;5.15E-08;MC5;SVOPL
TSC22D3.2;9.18E-13;0.278182614;0.99;0.836;5.40E-08;MC5;TSC22D3
VAV3.1;9.80E-13;0.377596616;0.26;0.093;5.77E-08;MC5;VAV3
SRGAP3;1.07E-12;0.400478394;0.137;0.033;6.31E-08;MC5;SRGAP3
SLC38A11.3;1.19E-12;0.830454143;0.255;0.093;7.00E-08;MC5;SLC38A11
PIGC;2.66E-12;0.455234384;0.211;0.069;1.56E-07;MC5;PIGC
MEIS2.1;2.94E-12;0.484040862;0.534;0.283;1.73E-07;MC5;MEIS2
AL590617.2;3.49E-12;0.690028043;0.147;0.038;2.05E-07;MC5;AL590617.2
NR4A2.3;3.90E-12;0.380431639;0.799;0.586;2.30E-07;MC5;NR4A2
HDAC4.1;4.27E-12;0.491507032;0.309;0.124;2.51E-07;MC5;HDAC4
CNST.2;4.40E-12;0.490330302;0.5;0.255;2.59E-07;MC5;CNST
TSPAN7.1;4.90E-12;0.448337843;0.26;0.097;2.88E-07;MC5;TSPAN7
SENP7;4.95E-12;0.447921034;0.27;0.105;2.91E-07;MC5;SENP7
SESN3;5.54E-12;0.271237201;0.211;0.068;3.26E-07;MC5;SESN3
POU2F1;7.16E-12;0.402704918;0.216;0.074;4.22E-07;MC5;POU2F1
TIAM2.1;7.67E-12;0.646249781;0.196;0.064;4.52E-07;MC5;TIAM2
AC019181.1;8.08E-12;0.661627648;0.103;0.021;4.76E-07;MC5;AC019181.1
LPIN2;9.54E-12;0.379901385;0.324;0.136;5.62E-07;MC5;LPIN2
TMEM154.1;9.83E-12;0.408377903;0.574;0.324;5.79E-07;MC5;TMEM154
ALAS1.1;1.44E-11;0.511892927;0.441;0.22;8.45E-07;MC5;ALAS1
SPATS2L;1.64E-11;0.421587259;0.5;0.269;9.65E-07;MC5;SPATS2L
BSPRY;1.65E-11;0.574617687;0.216;0.074;9.69E-07;MC5;BSPRY
FRY;1.66E-11;0.419581493;0.147;0.041;9.76E-07;MC5;FRY
AL136987.1;2.06E-11;0.744165942;0.127;0.032;1.21E-06;MC5;AL136987.1
NDUFB1.1;2.11E-11;0.339214875;0.681;0.392;1.24E-06;MC5;NDUFB1
ATF3.1;2.76E-11;0.303446486;0.348;0.158;1.63E-06;MC5;ATF3
NPC2;3.19E-11;0.272769381;0.858;0.668;1.88E-06;MC5;NPC2
CCDC88A.1;3.50E-11;0.408894558;0.618;0.364;2.06E-06;MC5;CCDC88A
VPS4B;3.72E-11;0.323749471;0.377;0.169;2.19E-06;MC5;VPS4B
LAIR1.1;4.62E-11;0.438491004;0.417;0.2;2.72E-06;MC5;LAIR1
NCOA7;5.00E-11;0.277936767;0.324;0.14;2.94E-06;MC5;NCOA7
C22orf46;6.99E-11;0.36357746;0.108;0.025;4.12E-06;MC5;C22orf46
CASP8AP2;8.71E-11;0.367614611;0.157;0.047;5.13E-06;MC5;CASP8AP2
OGFRL1;9.83E-11;0.273927451;0.142;0.041;5.79E-06;MC5;OGFRL1
SP100.1;1.03E-10;0.314618299;0.559;0.315;6.04E-06;MC5;SP100
AC244669.1;1.11E-10;0.549091788;0.294;0.125;6.52E-06;MC5;AC244669.1
RHEX.2;1.15E-10;0.29681811;0.951;0.771;6.75E-06;MC5;RHEX
DIP2B;1.22E-10;0.287652051;0.147;0.042;7.20E-06;MC5;DIP2B
TLDC2;1.24E-10;0.718886795;0.157;0.048;7.32E-06;MC5;TLDC2
NAV1.1;1.29E-10;0.376773554;0.23;0.087;7.61E-06;MC5;NAV1
MYLIP.2;1.31E-10;0.343734923;0.441;0.221;7.72E-06;MC5;MYLIP
CD226;1.33E-10;0.340064771;0.152;0.045;7.82E-06;MC5;CD226
NBEAL1.1;1.40E-10;0.413854935;0.534;0.314;8.22E-06;MC5;NBEAL1
ATXN7L1;1.47E-10;0.358989527;0.118;0.029;8.66E-06;MC5;ATXN7L1
MGA;1.53E-10;0.3416609;0.211;0.075;9.03E-06;MC5;MGA
TRAF3IP3.1;1.62E-10;0.363074521;0.417;0.203;9.53E-06;MC5;TRAF3IP3
ZNF609;1.84E-10;0.338572107;0.23;0.086;1.08E-05;MC5;ZNF609
DENND1B.1;1.94E-10;0.491949559;0.397;0.196;1.14E-05;MC5;DENND1B
LCP2.1;1.98E-10;0.363693874;0.534;0.305;1.17E-05;MC5;LCP2
TUG1;2.09E-10;0.323312811;0.26;0.103;1.23E-05;MC5;TUG1
LDHB.1;2.19E-10;0.266010268;0.848;0.673;1.29E-05;MC5;LDHB
POC5;2.36E-10;0.445637326;0.113;0.028;1.39E-05;MC5;POC5
BPTF.1;2.63E-10;0.335162191;0.627;0.384;1.55E-05;MC5;BPTF
MXD4.1;2.64E-10;0.354508912;0.353;0.164;1.55E-05;MC5;MXD4
NSA2;2.88E-10;0.334629186;0.676;0.456;1.69E-05;MC5;NSA2
TAF1;2.99E-10;0.299673877;0.206;0.072;1.76E-05;MC5;TAF1
ILF3-DT.2;3.13E-10;0.402051926;0.284;0.123;1.84E-05;MC5;ILF3-DT
FAM104B;3.51E-10;0.493661097;0.289;0.123;2.06E-05;MC5;FAM104B
WDR45B.4;4.94E-10;0.447168473;0.51;0.293;2.91E-05;MC5;WDR45B
SPECC1.1;5.43E-10;0.493724062;0.402;0.204;3.19E-05;MC5;SPECC1
SIPA1L1;5.46E-10;0.404162611;0.27;0.116;3.21E-05;MC5;SIPA1L1
TNFSF10.2;5.87E-10;0.360533122;0.515;0.3;3.46E-05;MC5;TNFSF10
SMARCAD1;6.35E-10;0.409314144;0.201;0.074;3.74E-05;MC5;SMARCAD1
TRANK1;6.80E-10;0.331177923;0.113;0.029;4.00E-05;MC5;TRANK1
NCK1;7.91E-10;0.372050008;0.328;0.15;4.66E-05;MC5;NCK1
GSTM2.2;7.97E-10;0.519141758;0.26;0.107;4.69E-05;MC5;GSTM2
C1orf131;9.60E-10;0.336415412;0.147;0.045;5.65E-05;MC5;C1orf131
TRA2B.2;1.05E-09;0.318777368;0.686;0.463;6.16E-05;MC5;TRA2B
KDM5A.1;1.06E-09;0.314017123;0.407;0.204;6.22E-05;MC5;KDM5A
RF00017-71.3;1.43E-09;0.533588593;0.363;0.185;8.44E-05;MC5;RF00017-71
RAB37.2;1.48E-09;0.51597116;0.373;0.185;8.73E-05;MC5;RAB37
IL5RA.2;1.51E-09;0.675600024;0.23;0.091;8.88E-05;MC5;IL5RA
TOX;1.51E-09;0.305554798;0.147;0.046;8.89E-05;MC5;TOX
CARD8;1.61E-09;0.309054401;0.284;0.125;9.48E-05;MC5;CARD8
RB1CC1;1.65E-09;0.290000147;0.373;0.181;9.70E-05;MC5;RB1CC1
FRYL.1;1.72E-09;0.352175204;0.358;0.178;0.000101386;MC5;FRYL
TRAF3IP2.1;1.79E-09;0.431471038;0.216;0.083;0.000105324;MC5;TRAF3IP2
ZNF608;1.98E-09;0.327328603;0.108;0.028;0.000116301;MC5;ZNF608
AC044849.1.1;2.13E-09;0.326148501;0.211;0.08;0.000125413;MC5;AC044849.1
GIHCG.1;2.16E-09;0.531565226;0.338;0.166;0.000127427;MC5;GIHCG
PAFAH2;2.20E-09;0.434442387;0.132;0.039;0.000129468;MC5;PAFAH2
IRS2.2;2.23E-09;0.354130912;0.618;0.412;0.000131192;MC5;IRS2
ZNF445.3;2.30E-09;0.514312002;0.412;0.219;0.00013549;MC5;ZNF445
B3GNTL1;2.48E-09;0.410546653;0.103;0.026;0.000146049;MC5;B3GNTL1
CCDC144B;2.81E-09;0.31610118;0.127;0.037;0.000165339;MC5;CCDC144B
DDX17.1;2.95E-09;0.279625068;0.76;0.551;0.000173696;MC5;DDX17
NFATC2.1;2.98E-09;0.339345953;0.206;0.08;0.000175394;MC5;NFATC2
CREBRF.1;3.15E-09;0.281900661;0.412;0.207;0.000185735;MC5;CREBRF
DPM3;3.27E-09;0.322023119;0.348;0.166;0.000192415;MC5;DPM3
PKN2;3.29E-09;0.268293064;0.279;0.121;0.000193901;MC5;PKN2
SLC39A10;3.44E-09;0.370007231;0.348;0.168;0.000202408;MC5;SLC39A10
FDXR.1;3.61E-09;0.557943624;0.245;0.102;0.000212339;MC5;FDXR
TNRC6C;3.91E-09;0.283281061;0.196;0.073;0.000230144;MC5;TNRC6C
PIK3R1.1;3.93E-09;0.29004891;0.583;0.362;0.000231461;MC5;PIK3R1
CNRIP1.2;3.98E-09;0.55530803;0.441;0.254;0.000234101;MC5;CNRIP1
PBRM1;3.98E-09;0.258589736;0.299;0.131;0.000234429;MC5;PBRM1
TPP1;4.11E-09;0.320246986;0.426;0.221;0.000242071;MC5;TPP1
GAPT;4.28E-09;0.440718166;0.387;0.193;0.000251786;MC5;GAPT
CLK1.2;4.63E-09;0.297719555;0.701;0.46;0.000272541;MC5;CLK1
C1orf162.2;4.78E-09;0.305745381;0.73;0.486;0.000281287;MC5;C1orf162
FBXO33;5.51E-09;0.290140905;0.206;0.079;0.0003245;MC5;FBXO33
VPS13C.1;5.57E-09;0.305762441;0.49;0.269;0.000328088;MC5;VPS13C
PDCD4;5.67E-09;0.293803544;0.784;0.539;0.000333874;MC5;PDCD4
AL357060.1.3;5.76E-09;0.514949798;0.27;0.124;0.000339214;MC5;AL357060.1
MCUB;6.19E-09;0.282159842;0.196;0.074;0.000364234;MC5;MCUB
GABPB1-IT1.1;6.38E-09;0.377574663;0.402;0.212;0.000375835;MC5;GABPB1-IT1
KRCC1.2;6.43E-09;0.326838031;0.27;0.117;0.000378749;MC5;KRCC1
PRPS2;8.49E-09;0.316888447;0.426;0.221;0.000499836;MC5;PRPS2
AL121944.1;9.36E-09;0.357722267;0.142;0.046;0.000551146;MC5;AL121944.1
GTF2I;9.39E-09;0.337549906;0.245;0.107;0.000552795;MC5;GTF2I
SMAD5;9.65E-09;0.298048643;0.23;0.096;0.00056834;MC5;SMAD5
CALCOCO2;9.67E-09;0.315526055;0.436;0.231;0.000569057;MC5;CALCOCO2
LINC02147;1.09E-08;0.71468783;0.162;0.058;0.000640168;MC5;LINC02147
SERPINB9.2;1.14E-08;0.27320878;0.299;0.14;0.000674052;MC5;SERPINB9
AC004130.1;1.20E-08;0.568585215;0.162;0.057;0.00070469;MC5;AC004130.1
ZNF844;1.23E-08;0.341799535;0.132;0.041;0.000725538;MC5;ZNF844
ZFAND5.3;1.27E-08;0.296137087;0.706;0.495;0.000745836;MC5;ZFAND5
NUCB2;1.36E-08;0.294347872;0.353;0.181;0.000798002;MC5;NUCB2
CCDC125;1.56E-08;0.31569654;0.123;0.037;0.0009174;MC5;CCDC125
CD2AP;1.60E-08;0.282483927;0.275;0.124;0.000941104;MC5;CD2AP
PTGER4;1.62E-08;0.306438594;0.24;0.107;0.000953066;MC5;PTGER4
TTC39B.1;1.67E-08;0.42941229;0.299;0.143;0.000981948;MC5;TTC39B
R3HDM2;1.68E-08;0.277332518;0.299;0.14;0.000987962;MC5;R3HDM2
ZNF43;1.74E-08;0.368735;0.152;0.052;0.001022684;MC5;ZNF43
MBTD1;1.76E-08;0.308233933;0.108;0.03;0.001037891;MC5;MBTD1
C6orf226;1.76E-08;0.426491741;0.176;0.067;0.001038656;MC5;C6orf226
SGIP1;1.83E-08;0.403366091;0.108;0.03;0.001078863;MC5;SGIP1
EEF1AKMT2;1.90E-08;0.340194558;0.152;0.052;0.001119634;MC5;EEF1AKMT2
TPK1;2.01E-08;0.408425997;0.152;0.053;0.001184353;MC5;TPK1
GOPC.1;2.02E-08;0.35774605;0.289;0.135;0.001189627;MC5;GOPC
SMARCA2.1;2.03E-08;0.276697814;0.392;0.205;0.00119516;MC5;SMARCA2
ATM;2.05E-08;0.255826265;0.279;0.13;0.001206838;MC5;ATM
CENPC.1;2.05E-08;0.282932211;0.363;0.181;0.001208192;MC5;CENPC
AC010997.6;2.09E-08;0.433870472;0.127;0.039;0.00123293;MC5;AC010997.6
PHTF2.1;2.18E-08;0.390147494;0.417;0.229;0.001284322;MC5;PHTF2
PIK3R6.3;2.25E-08;0.64274517;0.27;0.126;0.001325184;MC5;PIK3R6
CIR1;2.30E-08;0.326849226;0.402;0.215;0.001353801;MC5;CIR1
ELL2.3;2.35E-08;0.308078799;0.716;0.533;0.001384486;MC5;ELL2
ZBTB20.1;2.46E-08;0.292828425;0.534;0.32;0.001449599;MC5;ZBTB20
RBM12B;2.59E-08;0.353581034;0.176;0.066;0.001526615;MC5;RBM12B
ARL5B.1;2.69E-08;0.400256581;0.324;0.167;0.001584754;MC5;ARL5B
STAG2;2.98E-08;0.327550076;0.49;0.288;0.001754979;MC5;STAG2
SLC36A1;3.00E-08;0.455684065;0.127;0.041;0.001763291;MC5;SLC36A1
ATG4C;3.21E-08;0.391742794;0.157;0.056;0.001887108;MC5;ATG4C
MKNK1;3.27E-08;0.286373018;0.196;0.078;0.001925071;MC5;MKNK1
ZMYM4;3.29E-08;0.337785291;0.172;0.065;0.001936185;MC5;ZMYM4
CWC22;3.45E-08;0.282191786;0.225;0.095;0.00203342;MC5;CWC22
RBM23;3.81E-08;0.32913308;0.348;0.174;0.002241079;MC5;RBM23
PTDSS1.1;3.89E-08;0.285839967;0.225;0.095;0.002292323;MC5;PTDSS1
NUP58.3;4.16E-08;0.29016982;0.304;0.145;0.002449999;MC5;NUP58
RRP1B.1;4.21E-08;0.315425624;0.294;0.136;0.002477489;MC5;RRP1B
MARCH8;4.27E-08;0.414382537;0.275;0.128;0.002513181;MC5;MARCH8
AL662860.1.3;4.32E-08;0.708989264;0.201;0.085;0.002540735;MC5;AL662860.1
RAD21.2;4.58E-08;0.30873326;0.676;0.436;0.002693866;MC5;RAD21
WDR35;4.59E-08;0.3991065;0.113;0.034;0.002703865;MC5;WDR35
KRT1.2;4.69E-08;0.468312878;0.299;0.145;0.00276097;MC5;KRT1
FOXN2;4.76E-08;0.285854273;0.211;0.087;0.002799428;MC5;FOXN2
TRAPPC2B;4.99E-08;0.382382268;0.431;0.239;0.002940164;MC5;TRAPPC2B
FXYD1;5.13E-08;0.353468768;0.118;0.037;0.003021558;MC5;FXYD1
GCSAML.1;5.18E-08;0.475980162;0.623;0.418;0.003049674;MC5;GCSAML
MCTP2.2;5.33E-08;0.331679846;0.451;0.255;0.003139896;MC5;MCTP2
MRI1;5.37E-08;0.264714429;0.108;0.031;0.003158609;MC5;MRI1
TIMM8B;5.45E-08;0.271903791;0.294;0.14;0.003206908;MC5;TIMM8B
TMEM60.2;5.47E-08;0.359062796;0.245;0.107;0.003219877;MC5;TMEM60
IKZF3.1;5.99E-08;0.292605842;0.289;0.141;0.003525181;MC5;IKZF3
UBXN10-AS1;6.49E-08;0.670321044;0.147;0.053;0.003820746;MC5;UBXN10-AS1
PATZ1;6.51E-08;0.333572372;0.127;0.041;0.00383301;MC5;PATZ1
PRKAR1B;6.54E-08;0.39541182;0.157;0.056;0.00385023;MC5;PRKAR1B
SORT1.1;7.12E-08;0.291550772;0.27;0.124;0.004189057;MC5;SORT1
DHX40;7.61E-08;0.267747914;0.172;0.066;0.004480773;MC5;DHX40
MIR181A1HG;7.75E-08;0.29819402;0.113;0.034;0.004564207;MC5;MIR181A1HG
GPR141;7.84E-08;0.455054465;0.123;0.039;0.00461548;MC5;GPR141
COQ7;8.00E-08;0.266520997;0.152;0.055;0.004709408;MC5;COQ7
AC090152.1;8.39E-08;0.476412648;0.108;0.033;0.004937176;MC5;AC090152.1
AKAP5.2;8.75E-08;0.520135024;0.255;0.116;0.005150573;MC5;AKAP5
ATP2B1-AS1;8.79E-08;0.257771432;0.137;0.048;0.005172117;MC5;ATP2B1-AS1
CCL23;9.26E-08;0.436998283;0.127;0.042;0.005450336;MC5;CCL23
ZBTB37;9.52E-08;0.250934107;0.113;0.035;0.005603039;MC5;ZBTB37
CRNKL1;9.89E-08;0.353076335;0.191;0.079;0.005822068;MC5;CRNKL1
THAP5.1;9.93E-08;0.319181912;0.25;0.113;0.005843999;MC5;THAP5
MAP3K1;9.97E-08;0.263813541;0.221;0.097;0.005867179;MC5;MAP3K1
AHR.4;1.01E-07;0.356217605;0.588;0.395;0.005927861;MC5;AHR
EVI2A;1.01E-07;0.303073563;0.412;0.229;0.005942601;MC5;EVI2A
PSTPIP2;1.05E-07;0.291415687;0.191;0.078;0.00618868;MC5;PSTPIP2
CEP295;1.07E-07;0.327505987;0.137;0.047;0.006314278;MC5;CEP295
CCDC18;1.12E-07;0.255858476;0.103;0.03;0.006569764;MC5;CCDC18
SLC4A7;1.16E-07;0.261758557;0.206;0.088;0.006847994;MC5;SLC4A7
METTL16;1.20E-07;0.31657949;0.142;0.051;0.007084865;MC5;METTL16
C5orf30.3;1.21E-07;0.460349577;0.338;0.172;0.007102168;MC5;C5orf30
BST2.2;1.30E-07;0.286604153;0.819;0.61;0.00762744;MC5;BST2
SEMA4A.2;1.30E-07;0.48137243;0.24;0.115;0.00763651;MC5;SEMA4A
ZC3H8;1.34E-07;0.284725677;0.196;0.081;0.007862351;MC5;ZC3H8
ERVFRD-1;1.41E-07;0.691249816;0.162;0.064;0.008298134;MC5;ERVFRD-1
BCAS2.2;1.43E-07;0.327398417;0.51;0.309;0.008420741;MC5;BCAS2
CTNNBL1.1;1.50E-07;0.317473479;0.765;0.603;0.008818345;MC5;CTNNBL1
KAT6B.1;1.53E-07;0.275495727;0.328;0.168;0.009012006;MC5;KAT6B
P2RY14.2;1.55E-07;0.524379396;0.284;0.137;0.009117688;MC5;P2RY14
CD200R1;1.67E-07;0.519842839;0.147;0.054;0.009851688;MC5;CD200R1
EFCAB14.1;1.78E-07;0.320258248;0.426;0.249;0.010501216;MC5;EFCAB14
STK32C.1;1.79E-07;0.435413591;0.304;0.15;0.010550776;MC5;STK32C
RASA1;1.82E-07;0.257397045;0.181;0.075;0.010688826;MC5;RASA1
GALNT1;1.93E-07;0.277754977;0.265;0.126;0.011386424;MC5;GALNT1
CDCA7L;2.05E-07;0.307406318;0.152;0.056;0.012075342;MC5;CDCA7L
TENT5A.1;2.21E-07;0.335876479;0.578;0.374;0.013024195;MC5;TENT5A
SPOP;2.31E-07;0.300486389;0.309;0.157;0.013587357;MC5;SPOP
C2orf68;2.35E-07;0.281826389;0.176;0.072;0.013840051;MC5;C2orf68
HIF1A.1;2.40E-07;0.286608343;0.598;0.41;0.014112611;MC5;HIF1A
RGPD5.1;2.58E-07;0.35952237;0.191;0.083;0.015171224;MC5;RGPD5
GPR65.1;2.62E-07;0.309057546;0.814;0.671;0.015403767;MC5;GPR65
AC020916.1.2;2.65E-07;0.28685859;0.804;0.619;0.015614273;MC5;AC020916.1
MT-TV.1;2.65E-07;0.306891454;0.113;0.037;0.01562542;MC5;MT-TV
TTC3;2.68E-07;0.252917899;0.324;0.169;0.015803291;MC5;TTC3
GTF2A1;2.74E-07;0.284614673;0.181;0.074;0.016107457;MC5;GTF2A1
CUTALP;2.85E-07;0.284931835;0.24;0.111;0.016766976;MC5;CUTALP
LARP7;3.05E-07;0.288383499;0.333;0.174;0.017979533;MC5;LARP7
R3HCC1L;3.10E-07;0.298118217;0.132;0.047;0.018241133;MC5;R3HCC1L
ABCA1.3;3.22E-07;0.289102649;0.588;0.367;0.018983379;MC5;ABCA1
PIK3C2A;3.35E-07;0.280850947;0.255;0.123;0.019734796;MC5;PIK3C2A
C3AR1.1;3.45E-07;0.307500161;0.392;0.213;0.020283634;MC5;C3AR1
CTBS;3.64E-07;0.256232849;0.186;0.077;0.021424461;MC5;CTBS
PMPCB.1;3.79E-07;0.305956798;0.343;0.184;0.022333129;MC5;PMPCB
BIRC2;3.98E-07;0.30328063;0.324;0.168;0.023404808;MC5;BIRC2
MTIF2;4.01E-07;0.266720583;0.142;0.052;0.023604291;MC5;MTIF2
ATP5MPL;4.17E-07;0.259962861;0.593;0.369;0.024551196;MC5;ATP5MPL
UFL1.1;4.22E-07;0.298320685;0.284;0.144;0.024844683;MC5;UFL1
TAB3.2;4.59E-07;0.343476606;0.186;0.079;0.02700838;MC5;TAB3
KIFAP3;4.60E-07;0.274910419;0.172;0.07;0.027109467;MC5;KIFAP3
KANSL3.1;4.76E-07;0.40891984;0.206;0.094;0.028030484;MC5;KANSL3
NDUFA3.1;5.05E-07;0.27572548;0.466;0.281;0.029735552;MC5;NDUFA3
USP53.3;5.20E-07;0.273822771;0.48;0.287;0.03061633;MC5;USP53
RBM43;5.42E-07;0.265495599;0.132;0.047;0.031901859;MC5;RBM43
KIAA1549.4;5.56E-07;0.491621091;0.456;0.263;0.032730921;MC5;KIAA1549
TAPBPL;5.65E-07;0.280276029;0.113;0.037;0.033265743;MC5;TAPBPL
HCST;5.72E-07;0.292255425;0.475;0.317;0.03367928;MC5;HCST
MCPH1;5.77E-07;0.272989911;0.147;0.056;0.033990412;MC5;MCPH1
CKAP2;5.92E-07;0.336072127;0.142;0.054;0.034860184;MC5;CKAP2
FER.3;6.05E-07;0.383401819;0.515;0.322;0.035587141;MC5;FER
UQCR11.1;6.08E-07;0.266697135;0.696;0.487;0.035787118;MC5;UQCR11
CADPS.2;6.65E-07;0.535598728;0.299;0.158;0.039163628;MC5;CADPS
TRERF1.1;6.82E-07;0.396022698;0.191;0.084;0.040137066;MC5;TRERF1
ZNF148.1;6.96E-07;0.252122285;0.324;0.168;0.040946491;MC5;ZNF148
AC109326.1.1;7.15E-07;0.276657027;0.289;0.144;0.042090085;MC5;AC109326.1
BX284668.5;7.55E-07;0.347591828;0.157;0.062;0.044445584;MC5;BX284668.5
ARID1A.1;8.39E-07;0.26895601;0.333;0.183;0.049385661;MC5;ARID1A
HLA-DRA;2.34E-83;0.309746876;0.296;0.013;1.38E-78;MC6;HLA-DRA
CASP1;9.37E-82;0.877862534;0.328;0.018;5.52E-77;MC6;CASP1
CD38;8.52E-76;1.270793534;0.312;0.018;5.01E-71;MC6;CD38
HLA-DRB5;4.02E-73;0.700344056;0.192;0.004;2.36E-68;MC6;HLA-DRB5
IGHG3.1;6.70E-73;0.733374671;0.304;0.018;3.95E-68;MC6;IGHG3
PROM1;9.78E-70;1.404337825;0.256;0.012;5.76E-65;MC6;PROM1
BPIFA1;6.53E-68;0.868811488;0.152;0.002;3.85E-63;MC6;BPIFA1
CXCL17;2.81E-61;0.305488114;0.128;0.001;1.66E-56;MC6;CXCL17
ACP5;5.85E-50;0.850603362;0.432;0.063;3.45E-45;MC6;ACP5
SLC12A8;1.02E-49;1.467802173;0.28;0.025;5.99E-45;MC6;SLC12A8
THBS1.1;3.17E-48;1.124116166;0.504;0.097;1.87E-43;MC6;THBS1
WFDC2;2.77E-47;0.28308223;0.208;0.013;1.63E-42;MC6;WFDC2
BPIFB1;9.64E-44;0.533508284;0.16;0.007;5.68E-39;MC6;BPIFB1
QPCT;9.76E-44;0.970729276;0.368;0.05;5.74E-39;MC6;QPCT
CARD16;7.36E-41;0.707113056;0.392;0.061;4.33E-36;MC6;CARD16
CADPS.3;1.03E-40;1.499883023;0.624;0.147;6.09E-36;MC6;CADPS
NSG1;2.18E-39;0.773168161;0.152;0.008;1.28E-34;MC6;NSG1
HLA-DRB1;2.02E-38;0.414049277;0.232;0.023;1.19E-33;MC6;HLA-DRB1
RGS16;1.33E-37;0.286751922;0.136;0.006;7.85E-33;MC6;RGS16
GBP4;7.63E-37;0.501716149;0.184;0.014;4.49E-32;MC6;GBP4
RSAD2;1.79E-36;0.948680906;0.216;0.02;1.05E-31;MC6;RSAD2
AC037198.1;3.78E-36;0.569495715;0.152;0.009;2.22E-31;MC6;AC037198.1
GFRA3;4.26E-36;1.024093603;0.112;0.004;2.51E-31;MC6;GFRA3
IGHA1.1;7.92E-36;0.558343323;0.36;0.061;4.66E-31;MC6;IGHA1
ACSL4;1.72E-30;0.792323288;0.952;0.596;1.01E-25;MC6;ACSL4
BCL2A1.4;2.47E-30;0.781370642;0.624;0.19;1.45E-25;MC6;BCL2A1
LDLR;1.21E-29;0.426970435;0.248;0.034;7.12E-25;MC6;LDLR
MRO;1.45E-29;0.922883018;0.104;0.005;8.56E-25;MC6;MRO
TMEM176B.2;1.17E-27;0.908866335;0.8;0.333;6.90E-23;MC6;TMEM176B
MAST4;3.03E-27;0.744537243;0.512;0.14;1.78E-22;MC6;MAST4
CXCL8;5.99E-27;0.329016257;0.312;0.056;3.53E-22;MC6;CXCL8
NTRK1.4;1.24E-26;1.337892247;0.456;0.12;7.32E-22;MC6;NTRK1
PIM1;5.99E-26;0.541098519;0.368;0.079;3.53E-21;MC6;PIM1
HLA-A.2;1.07E-25;0.45683404;0.992;0.777;6.31E-21;MC6;HLA-A
LTC4S.3;1.85E-25;0.757087785;0.944;0.595;1.09E-20;MC6;LTC4S
IGKC;3.41E-25;0.431582985;0.2;0.027;2.01E-20;MC6;IGKC
HLA-DPA1;4.87E-25;0.300918684;0.296;0.056;2.87E-20;MC6;HLA-DPA1
HES4.1;1.65E-24;0.861596105;0.392;0.1;9.69E-20;MC6;HES4
ABCB8;1.38E-23;0.793651567;0.296;0.058;8.13E-19;MC6;ABCB8
GPR35;1.77E-23;1.041678827;0.192;0.026;1.04E-18;MC6;GPR35
AKAP12.1;3.04E-23;0.478689353;0.272;0.052;1.79E-18;MC6;AKAP12
SLC45A3.4;3.80E-23;1.053143684;0.696;0.26;2.24E-18;MC6;SLC45A3
FGL2;5.72E-23;0.375538651;0.208;0.031;3.37E-18;MC6;FGL2
DMKN;1.22E-22;0.316260833;0.144;0.015;7.17E-18;MC6;DMKN
TCEAL9;4.16E-22;0.304818631;0.168;0.021;2.45E-17;MC6;TCEAL9
TNFAIP8.3;5.36E-22;0.673302318;0.688;0.281;3.16E-17;MC6;TNFAIP8
ARHGEF6.3;6.63E-22;0.821026817;0.76;0.346;3.90E-17;MC6;ARHGEF6
VWC2.1;8.90E-22;1.244414316;0.304;0.067;5.24E-17;MC6;VWC2
SASH3;2.03E-21;0.401335191;0.176;0.024;1.19E-16;MC6;SASH3
ABCC4.3;3.01E-21;1.000621588;0.48;0.15;1.77E-16;MC6;ABCC4
ACTR3;3.07E-21;0.569048743;0.872;0.474;1.81E-16;MC6;ACTR3
LCN2;6.56E-21;0.291505095;0.176;0.024;3.86E-16;MC6;LCN2
GATA2.2;7.34E-21;0.581838555;0.96;0.737;4.32E-16;MC6;GATA2
ISG15;1.39E-20;0.59385263;0.448;0.132;8.19E-16;MC6;ISG15
LINC00996;5.77E-20;0.723110194;0.12;0.012;3.40E-15;MC6;LINC00996
ALOX5.3;1.22E-19;0.707550205;0.848;0.464;7.19E-15;MC6;ALOX5
RUNX3.1;1.57E-19;0.702516489;0.504;0.181;9.22E-15;MC6;RUNX3
HLA-DPB1;1.81E-19;0.261012391;0.248;0.049;1.07E-14;MC6;HLA-DPB1
NT5DC2;3.75E-19;0.595373909;0.264;0.056;2.21E-14;MC6;NT5DC2
DUOX2;8.44E-19;0.774037548;0.152;0.02;4.97E-14;MC6;DUOX2
TMEM176A.3;1.03E-18;0.696278023;0.496;0.167;6.05E-14;MC6;TMEM176A
CD22.2;1.27E-18;0.75124218;0.544;0.194;7.47E-14;MC6;CD22
ITGB2;1.87E-18;0.293589235;0.296;0.069;1.10E-13;MC6;ITGB2
NUDT14;1.94E-18;0.626055008;0.304;0.071;1.14E-13;MC6;NUDT14
ESYT1.2;2.71E-18;0.724184256;0.576;0.21;1.60E-13;MC6;ESYT1
SCGB3A1.1;2.80E-18;0.331744708;0.224;0.042;1.65E-13;MC6;SCGB3A1
PPA1;1.47E-17;0.412786754;0.416;0.125;8.63E-13;MC6;PPA1
MALT1;1.89E-17;0.567657291;0.328;0.091;1.11E-12;MC6;MALT1
AL512662.2;4.05E-17;0.822159509;0.104;0.011;2.39E-12;MC6;AL512662.2
SEPT2.2;4.33E-17;0.537966321;0.896;0.543;2.55E-12;MC6;sept-02
HSD17B12.2;4.46E-17;0.6271731;0.624;0.246;2.63E-12;MC6;HSD17B12
CYBA.1;6.65E-17;0.367337396;0.928;0.692;3.91E-12;MC6;CYBA
MSMO1;1.04E-16;0.369195139;0.176;0.03;6.10E-12;MC6;MSMO1
EFCAB14.2;1.21E-16;0.576403618;0.624;0.245;7.14E-12;MC6;EFCAB14
TNFSF10.3;1.30E-16;0.592204367;0.64;0.301;7.66E-12;MC6;TNFSF10
KCNH2.3;1.45E-16;1.092161377;0.352;0.101;8.52E-12;MC6;KCNH2
ACVR1;1.52E-16;0.590275775;0.16;0.026;8.96E-12;MC6;ACVR1
HOXB3;2.74E-16;0.63909059;0.16;0.026;1.61E-11;MC6;HOXB3
PLEK.1;4.17E-16;0.378996881;0.336;0.096;2.45E-11;MC6;PLEK
CLCN3.1;4.62E-16;0.681872056;0.496;0.184;2.72E-11;MC6;CLCN3
MLLT1;5.67E-16;0.61705248;0.312;0.086;3.34E-11;MC6;MLLT1
PSMB10.1;6.11E-16;0.530432228;0.384;0.119;3.60E-11;MC6;PSMB10
GRAP2.3;6.12E-16;0.786852892;0.632;0.267;3.60E-11;MC6;GRAP2
GMPR.3;6.47E-16;0.795022365;0.528;0.197;3.81E-11;MC6;GMPR
LAPTM4B;6.50E-16;0.450253529;0.232;0.051;3.83E-11;MC6;LAPTM4B
NCOA4.2;9.31E-16;0.59119723;0.56;0.236;5.48E-11;MC6;NCOA4
HMBS;1.30E-15;0.493325528;0.12;0.016;7.68E-11;MC6;HMBS
SMYD3.1;1.33E-15;0.747276114;0.72;0.323;7.82E-11;MC6;SMYD3
CXXC5.3;1.34E-15;0.510423713;0.312;0.085;7.86E-11;MC6;CXXC5
CD9.1;3.01E-15;0.347457817;0.952;0.756;1.77E-10;MC6;CD9
FADS2;4.71E-15;0.53834878;0.216;0.048;2.78E-10;MC6;FADS2
PBX1.1;4.87E-15;0.582835423;0.368;0.12;2.87E-10;MC6;PBX1
LIPA;5.29E-15;0.407823117;0.28;0.075;3.11E-10;MC6;LIPA
SLC4A2.1;6.18E-15;0.653671355;0.32;0.093;3.64E-10;MC6;SLC4A2
RASGRP4.2;6.73E-15;0.758586618;0.376;0.121;3.96E-10;MC6;RASGRP4
NME1;8.01E-15;0.442296457;0.328;0.096;4.72E-10;MC6;NME1
PTPN7.2;1.29E-14;0.645413358;0.656;0.296;7.59E-10;MC6;PTPN7
GRN;1.29E-14;0.420274271;0.568;0.227;7.60E-10;MC6;GRN
SIGLEC10;1.81E-14;0.531404817;0.216;0.049;1.06E-09;MC6;SIGLEC10
TIMP1.1;1.87E-14;0.35855605;0.952;0.712;1.10E-09;MC6;TIMP1
SCIN.5;2.86E-14;0.777196604;0.432;0.148;1.69E-09;MC6;SCIN
ABRACL;3.09E-14;0.552504778;0.712;0.358;1.82E-09;MC6;ABRACL
ATPAF1.1;3.81E-14;0.542175884;0.208;0.047;2.24E-09;MC6;ATPAF1
CCDC69.1;4.07E-14;0.493594817;0.392;0.133;2.40E-09;MC6;CCDC69
MS4A2.3;4.42E-14;0.426192738;0.968;0.723;2.60E-09;MC6;MS4A2
NDUFA4.1;6.21E-14;0.362482489;0.984;0.761;3.65E-09;MC6;NDUFA4
RN7SL494P;6.53E-14;0.912192447;0.12;0.018;3.84E-09;MC6;RN7SL494P
PLD3.1;9.23E-14;0.47015423;0.504;0.199;5.43E-09;MC6;PLD3
IGFLR1.1;9.99E-14;0.598704575;0.248;0.065;5.88E-09;MC6;IGFLR1
SLC39A3.1;1.01E-13;0.574737385;0.32;0.094;5.96E-09;MC6;SLC39A3
MRPL24.1;1.18E-13;0.514234386;0.304;0.089;6.95E-09;MC6;MRPL24
GALC.1;1.53E-13;0.75371438;0.656;0.343;8.98E-09;MC6;GALC
SAMSN1.1;1.80E-13;0.309590386;0.976;0.841;1.06E-08;MC6;SAMSN1
KAZN;2.93E-13;0.25669779;0.112;0.016;1.72E-08;MC6;KAZN
IDH2;3.23E-13;0.372287473;0.272;0.076;1.90E-08;MC6;IDH2
AC004918.1;4.11E-13;0.756041212;0.128;0.021;2.42E-08;MC6;AC004918.1
PTPN6.3;4.63E-13;0.493488641;0.64;0.299;2.73E-08;MC6;PTPN6
AL157895.1.2;5.00E-13;0.76352529;0.776;0.411;2.94E-08;MC6;AL157895.1
TESPA1.2;5.06E-13;0.677837706;0.64;0.292;2.98E-08;MC6;TESPA1
FAH.1;5.15E-13;0.610671838;0.312;0.095;3.03E-08;MC6;FAH
CASP4;5.50E-13;0.357409038;0.256;0.071;3.24E-08;MC6;CASP4
PRKCB.2;5.94E-13;0.532283654;0.616;0.292;3.50E-08;MC6;PRKCB
B4GALT5.2;6.83E-13;0.602881097;0.656;0.354;4.02E-08;MC6;B4GALT5
PMEPA1.1;8.39E-13;0.484444301;0.472;0.179;4.94E-08;MC6;PMEPA1
SIL1.1;8.40E-13;0.639259471;0.344;0.117;4.94E-08;MC6;SIL1
CD74;1.05E-12;0.252993891;0.408;0.158;6.21E-08;MC6;CD74
UBASH3B;1.10E-12;0.448638603;0.12;0.019;6.46E-08;MC6;UBASH3B
MAOB.3;1.22E-12;0.648791168;0.84;0.467;7.17E-08;MC6;MAOB
STAB1;1.33E-12;0.387714872;0.232;0.062;7.82E-08;MC6;STAB1
GPD1L;1.49E-12;0.441677146;0.192;0.044;8.79E-08;MC6;GPD1L
CFL1;1.71E-12;0.279732591;0.992;0.842;1.00E-07;MC6;CFL1
PPT1.1;1.75E-12;0.428221702;0.52;0.207;1.03E-07;MC6;PPT1
FDPS.1;1.79E-12;0.453922079;0.472;0.184;1.05E-07;MC6;FDPS
SLC25A39;1.99E-12;0.439163945;0.432;0.161;1.17E-07;MC6;SLC25A39
PTGS2.2;2.04E-12;0.568982651;0.736;0.42;1.20E-07;MC6;PTGS2
ATXN10.2;2.16E-12;0.507696425;0.536;0.222;1.27E-07;MC6;ATXN10
RAC2.1;2.44E-12;0.341606082;0.992;0.792;1.43E-07;MC6;RAC2
CKAP5;2.52E-12;0.448101885;0.208;0.052;1.48E-07;MC6;CKAP5
ATP2A3.2;2.83E-12;0.531870969;0.512;0.209;1.66E-07;MC6;ATP2A3
TUBA1B.1;2.88E-12;0.331840189;0.96;0.759;1.70E-07;MC6;TUBA1B
MVP.1;3.09E-12;0.374375275;0.36;0.122;1.82E-07;MC6;MVP
SLC18A2.2;3.58E-12;0.46943681;0.936;0.65;2.11E-07;MC6;SLC18A2
BTG2.4;3.98E-12;0.428769967;0.856;0.543;2.34E-07;MC6;BTG2
FMNL3.1;4.05E-12;0.588856299;0.392;0.144;2.39E-07;MC6;FMNL3
COTL1;4.41E-12;0.402388904;0.712;0.379;2.59E-07;MC6;COTL1
FADS1.1;4.75E-12;0.533787663;0.288;0.09;2.80E-07;MC6;FADS1
POLD4;4.91E-12;0.428370066;0.192;0.047;2.89E-07;MC6;POLD4
STAT1;5.77E-12;0.418227376;0.272;0.083;3.40E-07;MC6;STAT1
FAM43A;5.87E-12;0.47337385;0.216;0.057;3.45E-07;MC6;FAM43A
MATK.3;5.92E-12;0.554057609;0.44;0.164;3.48E-07;MC6;MATK
HDAC1.1;5.93E-12;0.425812117;0.376;0.131;3.49E-07;MC6;HDAC1
NR4A1.4;6.61E-12;0.429718991;0.856;0.538;3.89E-07;MC6;NR4A1
ADCY3;6.86E-12;0.4158222;0.12;0.021;4.04E-07;MC6;ADCY3
TPSD1.2;7.06E-12;0.959336808;0.512;0.254;4.16E-07;MC6;TPSD1
PLAUR.1;8.54E-12;0.45996258;0.864;0.521;5.03E-07;MC6;PLAUR
RABGGTA;8.83E-12;0.488812524;0.192;0.047;5.20E-07;MC6;RABGGTA
NHP2.1;8.84E-12;0.439012518;0.528;0.227;5.20E-07;MC6;NHP2
FBP1.1;9.13E-12;0.445375228;0.496;0.205;5.37E-07;MC6;FBP1
EDEM2.1;1.09E-11;0.596709574;0.456;0.182;6.44E-07;MC6;EDEM2
VASP.1;1.22E-11;0.410453158;0.584;0.271;7.16E-07;MC6;VASP
PSMB8;1.43E-11;0.434801872;0.504;0.213;8.42E-07;MC6;PSMB8
LASP1.1;1.71E-11;0.419249467;0.448;0.174;1.01E-06;MC6;LASP1
HNRNPA3;2.02E-11;0.389723064;0.872;0.587;1.19E-06;MC6;HNRNPA3
ST6GAL1;2.17E-11;0.29491796;0.144;0.03;1.28E-06;MC6;ST6GAL1
NDUFAF8;2.39E-11;0.411430246;0.416;0.159;1.41E-06;MC6;NDUFAF8
CALR;2.63E-11;0.41886698;0.832;0.53;1.55E-06;MC6;CALR
ADAM12.4;2.69E-11;0.802059996;0.456;0.188;1.58E-06;MC6;ADAM12
IKZF3.2;2.79E-11;0.453680998;0.368;0.142;1.64E-06;MC6;IKZF3
RNPEPL1;3.15E-11;0.392402722;0.296;0.096;1.85E-06;MC6;RNPEPL1
AAK1;3.16E-11;0.308228008;0.416;0.161;1.86E-06;MC6;AAK1
LIMK2;3.29E-11;0.378913504;0.216;0.059;1.94E-06;MC6;LIMK2
IRAK1;3.38E-11;0.424705763;0.304;0.1;1.99E-06;MC6;IRAK1
RAB33A.1;3.42E-11;0.73685487;0.264;0.081;2.01E-06;MC6;RAB33A
PEF1.2;3.90E-11;0.464066745;0.352;0.126;2.30E-06;MC6;PEF1
KIAA1147.2;4.13E-11;0.547677334;0.296;0.099;2.43E-06;MC6;KIAA1147
LGALS1.1;4.27E-11;0.312440612;0.92;0.714;2.52E-06;MC6;LGALS1
RPL4;4.77E-11;0.254320536;0.968;0.832;2.81E-06;MC6;RPL4
C5orf22;5.29E-11;0.538048815;0.216;0.06;3.11E-06;MC6;C5orf22
LMNB1.3;5.61E-11;0.488371801;0.424;0.165;3.31E-06;MC6;LMNB1
NFKBIE;6.58E-11;0.572159874;0.216;0.06;3.87E-06;MC6;NFKBIE
ERG28;6.70E-11;0.426576709;0.264;0.082;3.94E-06;MC6;ERG28
CHID1;7.54E-11;0.423263335;0.264;0.081;4.44E-06;MC6;CHID1
CAMK1;7.85E-11;0.496031657;0.208;0.057;4.62E-06;MC6;CAMK1
RARRES3.2;8.38E-11;0.359261271;0.352;0.131;4.93E-06;MC6;RARRES3
PQLC3;8.79E-11;0.442194695;0.248;0.075;5.18E-06;MC6;PQLC3
LPXN;8.90E-11;0.575780503;0.504;0.23;5.24E-06;MC6;LPXN
SPTBN1;9.03E-11;0.302633275;0.432;0.181;5.31E-06;MC6;SPTBN1
PDIA3;9.07E-11;0.386631265;0.848;0.573;5.34E-06;MC6;PDIA3
CARD9;9.32E-11;0.579917882;0.112;0.02;5.49E-06;MC6;CARD9
GBE1.2;9.37E-11;0.560629948;0.464;0.199;5.51E-06;MC6;GBE1
BOP1;9.49E-11;0.360392196;0.112;0.02;5.58E-06;MC6;BOP1
HLA-C;9.81E-11;0.367444789;0.888;0.666;5.78E-06;MC6;HLA-C
GUSB.1;1.03E-10;0.473309446;0.368;0.138;6.04E-06;MC6;GUSB
MRPL11;1.17E-10;0.44739718;0.336;0.122;6.90E-06;MC6;MRPL11
MVD;1.22E-10;0.259128531;0.128;0.025;7.17E-06;MC6;MVD
RASSF5.3;1.43E-10;0.49354244;0.8;0.447;8.44E-06;MC6;RASSF5
PPP1CA;1.45E-10;0.411221338;0.56;0.258;8.56E-06;MC6;PPP1CA
AGAP3.1;1.51E-10;0.528080974;0.264;0.087;8.89E-06;MC6;AGAP3
ST3GAL5.1;1.60E-10;0.430824128;0.272;0.09;9.42E-06;MC6;ST3GAL5
GNL2;1.66E-10;0.40780724;0.304;0.103;9.77E-06;MC6;GNL2
TNFRSF9.2;1.68E-10;0.706830976;0.256;0.083;9.91E-06;MC6;TNFRSF9
EHD1;1.69E-10;0.480707021;0.36;0.143;9.93E-06;MC6;EHD1
NCF1C;1.71E-10;0.311835601;0.112;0.021;1.01E-05;MC6;NCF1C
CDK15.3;2.02E-10;0.887917296;0.384;0.159;1.19E-05;MC6;CDK15
HLTF.1;2.02E-10;0.507122349;0.36;0.133;1.19E-05;MC6;HLTF
BHLHE40.1;2.08E-10;0.444203033;0.784;0.505;1.22E-05;MC6;BHLHE40
ARHGEF2.1;2.08E-10;0.423824324;0.44;0.176;1.22E-05;MC6;ARHGEF2
SEMA7A.2;2.11E-10;0.80629581;0.264;0.088;1.24E-05;MC6;SEMA7A
RDH11;2.13E-10;0.413955042;0.36;0.135;1.26E-05;MC6;RDH11
WARS;2.18E-10;0.34804024;0.304;0.106;1.28E-05;MC6;WARS
BTN3A2.2;2.21E-10;0.488223198;0.384;0.16;1.30E-05;MC6;BTN3A2
DBNL.1;2.27E-10;0.378652307;0.432;0.175;1.34E-05;MC6;DBNL
DSE;2.30E-10;0.34818516;0.216;0.065;1.36E-05;MC6;DSE
DNPH1;2.51E-10;0.257116197;0.184;0.048;1.48E-05;MC6;DNPH1
EBPL;2.79E-10;0.397594701;0.376;0.142;1.64E-05;MC6;EBPL
NIF3L1;3.03E-10;0.357897975;0.136;0.029;1.78E-05;MC6;NIF3L1
ARMH1.2;3.16E-10;0.662660498;0.392;0.161;1.86E-05;MC6;ARMH1
KLRG1.3;3.31E-10;0.558298075;0.536;0.237;1.95E-05;MC6;KLRG1
WDR61.1;3.44E-10;0.419738451;0.288;0.099;2.02E-05;MC6;WDR61
ERCC1.1;3.54E-10;0.452028184;0.432;0.179;2.09E-05;MC6;ERCC1
GTF3A.1;3.76E-10;0.414918352;0.608;0.292;2.21E-05;MC6;GTF3A
PDIA6.1;3.78E-10;0.417438075;0.656;0.35;2.22E-05;MC6;PDIA6
TLN1.1;4.41E-10;0.383208488;0.68;0.358;2.59E-05;MC6;TLN1
SLC2A3.1;4.48E-10;0.335745926;0.912;0.631;2.64E-05;MC6;SLC2A3
FKBP3;4.60E-10;0.425797881;0.408;0.17;2.71E-05;MC6;FKBP3
GPS1;4.68E-10;0.418214728;0.232;0.071;2.76E-05;MC6;GPS1
LIMK1;5.34E-10;0.54883141;0.152;0.037;3.15E-05;MC6;LIMK1
ZBTB32;5.46E-10;0.601496841;0.168;0.042;3.22E-05;MC6;ZBTB32
JAKMIP2;5.56E-10;0.582153784;0.216;0.064;3.27E-05;MC6;JAKMIP2
LIMS1;5.69E-10;0.47039687;0.528;0.277;3.35E-05;MC6;LIMS1
HPCAL1;5.78E-10;0.461893728;0.432;0.188;3.41E-05;MC6;HPCAL1
SIGIRR;6.51E-10;0.299742647;0.368;0.138;3.83E-05;MC6;SIGIRR
PARVG.1;6.55E-10;0.428678721;0.336;0.129;3.86E-05;MC6;PARVG
HNRNPA1.1;6.67E-10;0.293081995;0.968;0.754;3.93E-05;MC6;HNRNPA1
EXD3.1;6.69E-10;0.53823631;0.184;0.05;3.94E-05;MC6;EXD3
TRPV2.3;6.70E-10;0.559393917;0.376;0.148;3.94E-05;MC6;TRPV2
PPIF;7.29E-10;0.250330904;0.16;0.039;4.29E-05;MC6;PPIF
FAM120A;7.48E-10;0.341787146;0.408;0.169;4.40E-05;MC6;FAM120A
CORO1A;8.47E-10;0.377330996;0.32;0.126;4.98E-05;MC6;CORO1A
NINJ1.3;8.59E-10;0.404566913;0.44;0.186;5.06E-05;MC6;NINJ1
AP2M1.3;8.61E-10;0.413782763;0.76;0.463;5.07E-05;MC6;AP2M1
LYSMD2;8.70E-10;0.315311861;0.2;0.056;5.12E-05;MC6;LYSMD2
UBL4A.1;9.06E-10;0.480279375;0.208;0.061;5.34E-05;MC6;UBL4A
COMMD10;9.84E-10;0.433192029;0.28;0.096;5.79E-05;MC6;COMMD10
POLD2;9.92E-10;0.40443451;0.28;0.096;5.84E-05;MC6;POLD2
PEMT;1.02E-09;0.383690216;0.12;0.025;5.98E-05;MC6;PEMT
AHR.5;1.23E-09;0.466951843;0.712;0.395;7.26E-05;MC6;AHR
ENO1.2;1.41E-09;0.321372881;0.848;0.586;8.27E-05;MC6;ENO1
NOLC1;1.47E-09;0.321982309;0.256;0.085;8.63E-05;MC6;NOLC1
P2RX1.4;1.58E-09;0.612269667;0.464;0.212;9.28E-05;MC6;P2RX1
MTHFD1;1.85E-09;0.470916868;0.288;0.104;0.000109144;MC6;MTHFD1
ME2;1.89E-09;0.303090685;0.232;0.074;0.000111361;MC6;ME2
DAP3;1.91E-09;0.369546446;0.376;0.149;0.000112153;MC6;DAP3
GM2A.2;1.91E-09;0.473114541;0.488;0.216;0.000112159;MC6;GM2A
IFNAR2;2.01E-09;0.395666611;0.2;0.059;0.000118471;MC6;IFNAR2
NCLN;2.11E-09;0.306777227;0.136;0.031;0.00012418;MC6;NCLN
GBGT1;2.15E-09;0.565881547;0.144;0.035;0.000126429;MC6;GBGT1
ATIC;2.20E-09;0.388125669;0.296;0.104;0.000129669;MC6;ATIC
DRAP1.2;2.29E-09;0.398910492;0.824;0.524;0.000134762;MC6;DRAP1
IGHG4.1;2.40E-09;0.408843528;0.112;0.023;0.000141268;MC6;IGHG4
ASH2L;2.46E-09;0.326562238;0.192;0.054;0.000145087;MC6;ASH2L
MYO1F;2.47E-09;0.252025958;0.264;0.09;0.000145485;MC6;MYO1F
COMMD4;2.52E-09;0.402184989;0.36;0.14;0.000148359;MC6;COMMD4
PLK3.3;2.55E-09;0.401600432;0.56;0.266;0.000149912;MC6;PLK3
SAMD9L.1;2.56E-09;0.438913514;0.28;0.099;0.000150702;MC6;SAMD9L
UNC5B;2.74E-09;0.374496902;0.168;0.044;0.000161595;MC6;UNC5B
RER1;2.78E-09;0.402217346;0.576;0.273;0.000163893;MC6;RER1
ATP1B3.1;3.10E-09;0.397752871;0.792;0.511;0.000182411;MC6;ATP1B3
TBCB;3.15E-09;0.427220594;0.584;0.278;0.00018565;MC6;TBCB
STIM2;3.24E-09;0.390657157;0.272;0.097;0.000190494;MC6;STIM2
ICAM3;3.37E-09;0.259504082;0.288;0.101;0.000198147;MC6;ICAM3
MDH2;3.79E-09;0.376767803;0.568;0.271;0.000223317;MC6;MDH2
TIMM17A;3.83E-09;0.389311514;0.344;0.136;0.000225574;MC6;TIMM17A
ACAT2;3.94E-09;0.403560943;0.232;0.076;0.000232134;MC6;ACAT2
AC144530.1;4.11E-09;0.86142463;0.168;0.05;0.000242202;MC6;AC144530.1
LAPTM5.1;4.58E-09;0.260141639;0.984;0.82;0.000269516;MC6;LAPTM5
HDC;4.60E-09;0.42174114;0.888;0.642;0.000270733;MC6;HDC
ANXA4.3;4.61E-09;0.408303001;0.664;0.358;0.000271464;MC6;ANXA4
HLA-B.1;4.93E-09;0.337762687;0.88;0.709;0.000290367;MC6;HLA-B
GALNT2;5.15E-09;0.390259475;0.232;0.078;0.000303299;MC6;GALNT2
SDF2L1.1;5.22E-09;0.434141212;0.44;0.202;0.000307569;MC6;SDF2L1
INSIG1.1;6.14E-09;0.417588423;0.336;0.138;0.00036138;MC6;INSIG1
PIAS2;6.15E-09;0.287878002;0.168;0.046;0.000362276;MC6;PIAS2
GSTK1.1;6.22E-09;0.366272615;0.616;0.313;0.000366268;MC6;GSTK1
FPGS;6.25E-09;0.363309724;0.216;0.069;0.000368153;MC6;FPGS
ITM2C.3;6.51E-09;0.437509764;0.624;0.34;0.000383027;MC6;ITM2C
STRIP2;6.68E-09;0.723392088;0.168;0.047;0.0003935;MC6;STRIP2
ATP6V0A2.1;6.89E-09;0.542142984;0.624;0.343;0.000405758;MC6;ATP6V0A2
TRPS1;7.19E-09;0.363501057;0.272;0.098;0.000423053;MC6;TRPS1
LPIN1;7.50E-09;0.335107086;0.272;0.097;0.000441282;MC6;LPIN1
BST2.3;7.59E-09;0.363647751;0.896;0.612;0.000447113;MC6;BST2
MTX1;7.74E-09;0.363976821;0.184;0.054;0.000455391;MC6;MTX1
PROCR.4;8.01E-09;0.372009849;0.44;0.183;0.000471576;MC6;PROCR
PLAT.1;8.13E-09;0.347989296;0.264;0.095;0.000478615;MC6;PLAT
FKBP14;8.43E-09;0.293583819;0.12;0.027;0.000496429;MC6;FKBP14
CAPG.1;8.75E-09;0.281837754;0.968;0.851;0.000515154;MC6;CAPG
PARP12;8.93E-09;0.423174562;0.16;0.044;0.000525812;MC6;PARP12
IRF2BP2.1;8.97E-09;0.414057719;0.52;0.274;0.000528178;MC6;IRF2BP2
TAP2;9.19E-09;0.334206653;0.112;0.024;0.000541034;MC6;TAP2
TMEM233.5;9.22E-09;0.747657098;0.44;0.201;0.000542889;MC6;TMEM233
ASRGL1.2;9.28E-09;0.417608808;0.304;0.115;0.000546044;MC6;ASRGL1
BIRC3.2;9.37E-09;0.416802156;0.792;0.553;0.000551769;MC6;BIRC3
IFIH1;9.37E-09;0.382013648;0.168;0.047;0.000551887;MC6;IFIH1
IFRD2;9.59E-09;0.431402303;0.176;0.051;0.000564819;MC6;IFRD2
GAA;9.75E-09;0.305092644;0.136;0.034;0.000574253;MC6;GAA
QSOX1;9.87E-09;0.256791333;0.152;0.04;0.000581128;MC6;QSOX1
EBNA1BP2;9.97E-09;0.385443895;0.36;0.144;0.000587052;MC6;EBNA1BP2
HIF1A.2;9.99E-09;0.381774425;0.688;0.411;0.000587981;MC6;HIF1A
CRELD2;1.01E-08;0.321708736;0.208;0.065;0.000595797;MC6;CRELD2
MCRIP2;1.14E-08;0.358181616;0.264;0.093;0.000668408;MC6;MCRIP2
MMAB;1.14E-08;0.316775182;0.152;0.04;0.000669612;MC6;MMAB
NIPSNAP3A.1;1.20E-08;0.455319545;0.248;0.085;0.000707751;MC6;NIPSNAP3A
GRK2.2;1.30E-08;0.405745195;0.624;0.315;0.00076564;MC6;GRK2
APRT.1;1.31E-08;0.360269593;0.672;0.363;0.00076826;MC6;APRT
BEX2.1;1.37E-08;0.42342629;0.272;0.101;0.000805785;MC6;BEX2
SIGMAR1;1.47E-08;0.347841907;0.128;0.031;0.00086407;MC6;SIGMAR1
CSF2RB.1;1.54E-08;0.468912183;0.416;0.181;0.000909453;MC6;CSF2RB
PON2;1.61E-08;0.311185092;0.192;0.059;0.000948149;MC6;PON2
HEG1.1;1.63E-08;0.384956413;0.32;0.129;0.000958978;MC6;HEG1
CDKN2AIPNL;1.72E-08;0.333609646;0.136;0.034;0.001012113;MC6;CDKN2AIPNL
CTSA;1.85E-08;0.307940496;0.216;0.072;0.001091204;MC6;CTSA
RPN2;1.86E-08;0.415600518;0.568;0.295;0.001095468;MC6;RPN2
ISOC2;1.90E-08;0.323241257;0.2;0.062;0.00111923;MC6;ISOC2
FSIP1;1.96E-08;0.705178943;0.104;0.022;0.001150917;MC6;FSIP1
ATP6V1A;1.97E-08;0.318541175;0.296;0.113;0.001159884;MC6;ATP6V1A
AC012146.1;2.02E-08;0.373582322;0.136;0.034;0.001188375;MC6;AC012146.1
MAN2B1;2.07E-08;0.379400393;0.128;0.031;0.001220637;MC6;MAN2B1
ASNA1;2.08E-08;0.279304235;0.296;0.108;0.001224938;MC6;ASNA1
FAM49B;2.09E-08;0.330612595;0.52;0.247;0.001228298;MC6;FAM49B
CAP1;2.11E-08;0.328774824;0.776;0.532;0.001243488;MC6;CAP1
ELAVL1;2.13E-08;0.338874598;0.368;0.153;0.001256558;MC6;ELAVL1
MRPS10;2.29E-08;0.316425956;0.272;0.098;0.001350372;MC6;MRPS10
PPP1R7.1;2.51E-08;0.374719025;0.392;0.165;0.001480308;MC6;PPP1R7
DHX30;2.60E-08;0.293914542;0.24;0.083;0.00153338;MC6;DHX30
ZCRB1;2.64E-08;0.347004556;0.376;0.158;0.001554051;MC6;ZCRB1
SMARCA4;2.66E-08;0.286841669;0.24;0.083;0.00156711;MC6;SMARCA4
ACVR1B.1;2.74E-08;0.477768423;0.232;0.083;0.001610955;MC6;ACVR1B
ELK4.1;2.88E-08;0.351737189;0.312;0.125;0.001695702;MC6;ELK4
UQCRC2;2.90E-08;0.364422035;0.528;0.251;0.001706897;MC6;UQCRC2
CYC1;3.49E-08;0.352340014;0.472;0.217;0.002051734;MC6;CYC1
GPAA1.1;3.75E-08;0.374494312;0.312;0.125;0.002207383;MC6;GPAA1
GALNT6.2;3.82E-08;0.562844078;0.48;0.236;0.002246266;MC6;GALNT6
VOPP1;3.90E-08;0.282400438;0.2;0.065;0.002295731;MC6;VOPP1
PAFAH1B3;3.91E-08;0.388731641;0.264;0.097;0.002300441;MC6;PAFAH1B3
PRDX3.1;3.99E-08;0.343670489;0.424;0.194;0.002347461;MC6;PRDX3
TAPBP;4.14E-08;0.363496526;0.512;0.264;0.002436968;MC6;TAPBP
LGALS9;4.21E-08;0.353336973;0.248;0.09;0.002481193;MC6;LGALS9
ARHGAP25.2;4.25E-08;0.392818449;0.48;0.225;0.002503461;MC6;ARHGAP25
RHNO1;4.28E-08;0.434150015;0.104;0.023;0.002518069;MC6;RHNO1
P2RY14.3;4.37E-08;0.665092845;0.328;0.14;0.002573543;MC6;P2RY14
ARPC1B;4.62E-08;0.323560399;0.68;0.382;0.002718114;MC6;ARPC1B
ACOT9;4.69E-08;0.38532828;0.32;0.131;0.002760133;MC6;ACOT9
SERPINB6.1;5.04E-08;0.36953649;0.752;0.419;0.002964356;MC6;SERPINB6
TPM4.1;5.06E-08;0.36752356;0.704;0.466;0.002980856;MC6;TPM4
CHST15;5.09E-08;0.268005137;0.12;0.029;0.002998056;MC6;CHST15
ITGAM;5.27E-08;0.35492914;0.312;0.129;0.003103398;MC6;ITGAM
TRIM44;5.37E-08;0.322182024;0.432;0.194;0.003163692;MC6;TRIM44
GNL3L;5.39E-08;0.29522115;0.24;0.085;0.003173993;MC6;GNL3L
RNPEP;5.82E-08;0.366777893;0.232;0.083;0.003427116;MC6;RNPEP
AD000864.1.3;6.05E-08;0.455892615;0.52;0.262;0.003564301;MC6;AD000864.1
ENTPD4;6.47E-08;0.294423781;0.176;0.055;0.003806498;MC6;ENTPD4
WDR18;6.61E-08;0.358193288;0.176;0.054;0.003890564;MC6;WDR18
SCRN1;7.01E-08;0.29705576;0.104;0.023;0.004129417;MC6;SCRN1
GLB1;7.21E-08;0.35499395;0.224;0.078;0.004243676;MC6;GLB1
PUS7L;7.46E-08;0.267826876;0.2;0.065;0.004389968;MC6;PUS7L
RFTN1;7.46E-08;0.382119406;0.248;0.092;0.004394016;MC6;RFTN1
FHOD1;7.51E-08;0.434274847;0.296;0.12;0.004420631;MC6;FHOD1
GNB2;7.92E-08;0.292688728;0.528;0.26;0.004663781;MC6;GNB2
TBC1D5;7.99E-08;0.305335;0.24;0.088;0.004702057;MC6;TBC1D5
OXCT1;8.19E-08;0.302082519;0.136;0.036;0.004818866;MC6;OXCT1
CAVIN1.2;8.64E-08;0.279966801;0.44;0.203;0.005087735;MC6;CAVIN1
STK10;8.84E-08;0.321257731;0.248;0.094;0.005206126;MC6;STK10
FKBP8.1;9.06E-08;0.341583344;0.584;0.309;0.005333719;MC6;FKBP8
RAB4A;9.14E-08;0.273359787;0.28;0.106;0.005380118;MC6;RAB4A
SPN.1;9.40E-08;0.373766741;0.4;0.179;0.00553489;MC6;SPN
SPINT2.2;9.46E-08;0.354965421;0.728;0.407;0.005566533;MC6;SPINT2
CYP7B1.1;9.58E-08;0.499287695;0.16;0.048;0.005639599;MC6;CYP7B1
ARFIP2;9.66E-08;0.268954907;0.176;0.054;0.005688994;MC6;ARFIP2
VWA5A.3;9.85E-08;0.373509511;0.952;0.732;0.005800621;MC6;VWA5A
HOXB2.3;1.06E-07;0.408812462;0.288;0.115;0.006228059;MC6;HOXB2
PNKP;1.06E-07;0.372549549;0.304;0.123;0.006244794;MC6;PNKP
TMEM273.1;1.06E-07;0.436730277;0.504;0.244;0.006263864;MC6;TMEM273
CORO1B;1.06E-07;0.333536682;0.272;0.106;0.006268531;MC6;CORO1B
PDIA4;1.10E-07;0.317553527;0.288;0.116;0.006462227;MC6;PDIA4
VSIR;1.11E-07;0.298434535;0.432;0.202;0.006554281;MC6;VSIR
SMIM30;1.12E-07;0.339261397;0.264;0.101;0.006620964;MC6;SMIM30
FUCA2.1;1.13E-07;0.337015077;0.36;0.15;0.006661948;MC6;FUCA2
RFXANK;1.14E-07;0.368372939;0.232;0.084;0.006703886;MC6;RFXANK
ZNF787.2;1.16E-07;0.387116092;0.328;0.132;0.006852931;MC6;ZNF787
PAICS;1.16E-07;0.269495975;0.16;0.048;0.006854837;MC6;PAICS
ELL;1.20E-07;0.298492978;0.168;0.051;0.00706904;MC6;ELL
ID2.2;1.22E-07;0.286916884;0.936;0.734;0.007209579;MC6;ID2
BRK1.1;1.24E-07;0.356790143;0.76;0.451;0.007300629;MC6;BRK1
DUSP6.2;1.33E-07;0.378077942;0.832;0.527;0.007834225;MC6;DUSP6
ATP10A;1.39E-07;0.439624789;0.168;0.051;0.008180581;MC6;ATP10A
ATP5PB;1.46E-07;0.358488049;0.728;0.429;0.008576753;MC6;ATP5PB
UQCRQ.1;1.47E-07;0.317487594;0.752;0.474;0.008631302;MC6;UQCRQ
PSME2.2;1.47E-07;0.381313511;0.528;0.286;0.00865455;MC6;PSME2
FOSL2.2;1.48E-07;0.354725338;0.824;0.575;0.008719692;MC6;FOSL2
NUCB2.1;1.49E-07;0.289798593;0.4;0.184;0.008756491;MC6;NUCB2
ZNF428.1;1.50E-07;0.354452501;0.392;0.172;0.008813285;MC6;ZNF428
SSBP4.1;1.53E-07;0.363300017;0.336;0.144;0.009026087;MC6;SSBP4
FASTK;1.56E-07;0.352504474;0.248;0.093;0.009181703;MC6;FASTK
ABCF2-1;1.58E-07;0.387631543;0.144;0.041;0.009329997;MC6;ABCF2-1
FBL;1.64E-07;0.355276742;0.488;0.24;0.009650769;MC6;FBL
QTRT1;1.66E-07;0.300983908;0.168;0.051;0.009765153;MC6;QTRT1
RBM3.1;1.67E-07;0.306395559;0.792;0.464;0.00983582;MC6;RBM3
TSEN54.2;1.71E-07;0.483128419;0.432;0.211;0.010091044;MC6;TSEN54
MLEC;1.74E-07;0.366689697;0.52;0.257;0.010253706;MC6;MLEC
HEXA;1.78E-07;0.30814833;0.288;0.115;0.010494394;MC6;HEXA
PSMB9;1.79E-07;0.293371872;0.416;0.191;0.010547672;MC6;PSMB9
BTK.4;1.80E-07;0.454761854;0.72;0.407;0.010597215;MC6;BTK
COPS6.1;1.80E-07;0.374894199;0.512;0.254;0.010621123;MC6;COPS6
C1QBP.1;1.89E-07;0.33406195;0.584;0.298;0.011155439;MC6;C1QBP
BCL3.2;1.90E-07;0.282443432;0.376;0.168;0.011181033;MC6;BCL3
KCTD15;1.97E-07;0.490700074;0.104;0.024;0.011571255;MC6;KCTD15
BANF1.1;1.97E-07;0.367920514;0.624;0.344;0.011605895;MC6;BANF1
EIF4G3;1.99E-07;0.323685498;0.256;0.101;0.011702322;MC6;EIF4G3
YIF1B;2.02E-07;0.362382609;0.176;0.057;0.011863948;MC6;YIF1B
FOXP1.1;2.02E-07;0.31391066;0.856;0.634;0.011907868;MC6;FOXP1
POMGNT1;2.06E-07;0.349858487;0.144;0.041;0.012128402;MC6;POMGNT1
IMPACT;2.16E-07;0.371540815;0.208;0.073;0.012696295;MC6;IMPACT
SLC39A11.3;2.18E-07;0.50671294;0.304;0.129;0.012822257;MC6;SLC39A11
A2M-AS1.2;2.21E-07;0.496966308;0.304;0.122;0.012999452;MC6;A2M-AS1
LONP2.1;2.23E-07;0.338997437;0.328;0.141;0.013120259;MC6;LONP2
RNF144A;2.32E-07;0.395694544;0.128;0.035;0.013644113;MC6;RNF144A
LIF;2.33E-07;0.556349016;0.528;0.282;0.013727889;MC6;LIF
SEC24D;2.33E-07;0.266016189;0.24;0.09;0.013745968;MC6;SEC24D
C1orf174.1;2.35E-07;0.335969659;0.224;0.08;0.013815391;MC6;C1orf174
DECR1;2.46E-07;0.340690999;0.44;0.211;0.014510216;MC6;DECR1
SNX12;2.52E-07;0.341969809;0.128;0.034;0.014854055;MC6;SNX12
IFI27L2;2.56E-07;0.301675812;0.4;0.184;0.015093349;MC6;IFI27L2
HMGCR;2.57E-07;0.341371386;0.192;0.066;0.01513919;MC6;HMGCR
OAZ2.1;2.58E-07;0.365121245;0.48;0.234;0.015165825;MC6;OAZ2
PARP9;2.63E-07;0.311216683;0.152;0.046;0.015476581;MC6;PARP9
CCDC47;2.65E-07;0.332634824;0.432;0.206;0.015577324;MC6;CCDC47
AC010618.1;2.65E-07;0.266142096;0.392;0.172;0.015584409;MC6;AC010618.1
NDUFS1;2.66E-07;0.2698277;0.256;0.097;0.015678545;MC6;NDUFS1
BTN2A2.3;2.73E-07;0.440939526;0.312;0.129;0.016074568;MC6;BTN2A2
ECHDC1;2.82E-07;0.290179467;0.288;0.115;0.0165756;MC6;ECHDC1
FARSB;2.89E-07;0.333008426;0.136;0.039;0.017015403;MC6;FARSB
PCED1A;3.00E-07;0.278290139;0.112;0.028;0.017654007;MC6;PCED1A
HK1;3.01E-07;0.30173811;0.304;0.125;0.017727377;MC6;HK1
SKIL.4;3.04E-07;0.308273783;0.568;0.299;0.017874761;MC6;SKIL
EMID1.1;3.07E-07;0.759943958;0.208;0.075;0.018093159;MC6;EMID1
AP3D1.1;3.12E-07;0.290919637;0.232;0.088;0.018339745;MC6;AP3D1
MAGED2.3;3.12E-07;0.361953491;0.576;0.306;0.018375551;MC6;MAGED2
IGSF8;3.16E-07;0.250519496;0.152;0.045;0.018588558;MC6;IGSF8
FGD3;3.25E-07;0.302997808;0.16;0.05;0.019149343;MC6;FGD3
ATXN1.2;3.29E-07;0.383950603;0.416;0.205;0.019369775;MC6;ATXN1
PKM.2;3.31E-07;0.311063214;0.816;0.555;0.019473274;MC6;PKM
APOL6;3.35E-07;0.273632776;0.176;0.058;0.019717537;MC6;APOL6
NFKBIZ.5;3.45E-07;0.313519393;0.872;0.662;0.020320206;MC6;NFKBIZ
CHST12.1;3.48E-07;0.365419293;0.408;0.191;0.020511741;MC6;CHST12
CRTAP;3.49E-07;0.306866947;0.448;0.214;0.020562794;MC6;CRTAP
ERAP1;3.54E-07;0.310107621;0.184;0.063;0.02085856;MC6;ERAP1
UTP14A;3.55E-07;0.338925257;0.128;0.035;0.020890674;MC6;UTP14A
INTS11;3.59E-07;0.283257528;0.248;0.094;0.0211062;MC6;INTS11
QARS;3.68E-07;0.323314198;0.2;0.071;0.021661105;MC6;QARS
PPA2.1;3.71E-07;0.30472153;0.24;0.092;0.021816746;MC6;PPA2
ZC4H2;3.76E-07;0.51534484;0.104;0.025;0.022126811;MC6;ZC4H2
WDR92;3.76E-07;0.478601211;0.112;0.028;0.022136704;MC6;WDR92
HOXB6;3.77E-07;0.44163868;0.152;0.046;0.022217576;MC6;HOXB6
CCDC85B.2;3.85E-07;0.327361005;0.648;0.364;0.022682012;MC6;CCDC85B
STARD4.2;4.03E-07;0.418529892;0.408;0.195;0.023706309;MC6;STARD4
DDX60L;4.04E-07;0.285976505;0.16;0.05;0.023775322;MC6;DDX60L
COL13A1;4.05E-07;0.79325047;0.248;0.099;0.023858139;MC6;COL13A1
COL18A1.2;4.09E-07;0.343328994;0.384;0.177;0.024091737;MC6;COL18A1
SCP2.1;4.10E-07;0.328694132;0.552;0.287;0.024122577;MC6;SCP2
SDHC;4.10E-07;0.327968092;0.432;0.199;0.024130245;MC6;SDHC
CLPTM1L;4.33E-07;0.326405042;0.312;0.134;0.025489438;MC6;CLPTM1L
GRHPR;4.39E-07;0.343425749;0.352;0.158;0.025860492;MC6;GRHPR
CAT;4.58E-07;0.261750245;0.28;0.114;0.026981757;MC6;CAT
ABCA7;4.85E-07;0.291251458;0.104;0.025;0.028546765;MC6;ABCA7
PMF1;4.88E-07;0.402518901;0.424;0.205;0.028748385;MC6;PMF1
CYB5B;4.95E-07;0.282907776;0.344;0.149;0.029122066;MC6;CYB5B
WDR91;5.04E-07;0.44532204;0.112;0.029;0.029666982;MC6;WDR91
HGS.1;5.05E-07;0.310652704;0.296;0.124;0.029727753;MC6;HGS
AC091181.1;5.23E-07;0.569826459;0.128;0.036;0.030816481;MC6;AC091181.1
HDAC2;5.26E-07;0.26419081;0.328;0.14;0.030954736;MC6;HDAC2
NIPAL3;5.39E-07;0.29567455;0.16;0.05;0.031745853;MC6;NIPAL3
HS3ST1.5;5.43E-07;0.53654946;0.312;0.139;0.031964623;MC6;HS3ST1
ATP1B1;5.44E-07;0.260539819;0.44;0.216;0.032027765;MC6;ATP1B1
STXBP2;5.45E-07;0.31518999;0.488;0.247;0.032055079;MC6;STXBP2
GPR34.2;5.49E-07;0.445047448;0.28;0.118;0.032315226;MC6;GPR34
PTGS1.2;5.51E-07;0.473129764;0.816;0.516;0.032427361;MC6;PTGS1
ARHGEF12.1;5.55E-07;0.251144322;0.264;0.107;0.032645668;MC6;ARHGEF12
MYDGF.1;5.60E-07;0.317927724;0.496;0.256;0.032989098;MC6;MYDGF
PSMC4;5.96E-07;0.29746519;0.392;0.177;0.035077488;MC6;PSMC4
PPP1R14B.1;6.10E-07;0.318679806;0.616;0.343;0.035881836;MC6;PPP1R14B
STX8;6.20E-07;0.328359277;0.328;0.143;0.036517377;MC6;STX8
IL4R.1;6.38E-07;0.360674887;0.672;0.381;0.037553948;MC6;IL4R
ARPC4;6.55E-07;0.280425497;0.536;0.276;0.038551089;MC6;ARPC4
MTCL1.1;6.66E-07;0.633149827;0.216;0.082;0.039196598;MC6;MTCL1
BRI3BP;6.80E-07;0.34816664;0.184;0.063;0.040040854;MC6;BRI3BP
TNF;6.85E-07;0.279974298;0.128;0.036;0.040310967;MC6;TNF
COMT;6.95E-07;0.312150927;0.44;0.218;0.040923923;MC6;COMT
RPS6KA3;6.99E-07;0.336468974;0.528;0.287;0.041165239;MC6;RPS6KA3
NCSTN;7.04E-07;0.306137205;0.216;0.081;0.041459076;MC6;NCSTN
TPP1.1;7.09E-07;0.313473071;0.448;0.226;0.041737521;MC6;TPP1
TSPO.1;7.25E-07;0.270706456;0.88;0.636;0.04267738;MC6;TSPO
MSANTD4;7.34E-07;0.292374093;0.112;0.029;0.043218278;MC6;MSANTD4
RHOG.1;7.49E-07;0.358119996;0.768;0.487;0.044084532;MC6;RHOG
KREMEN1.1;7.57E-07;0.442687322;0.28;0.12;0.044555766;MC6;KREMEN1
SLC43A2;7.82E-07;0.252546477;0.104;0.027;0.04601287;MC6;SLC43A2
EIF2AK4;7.83E-07;0.306362218;0.248;0.1;0.046093324;MC6;EIF2AK4
SRPRB;7.83E-07;0.395894436;0.24;0.097;0.046122954;MC6;SRPRB
ADCK2;8.10E-07;0.528456507;0.152;0.049;0.047704831;MC6;ADCK2
OSBPL6;8.28E-07;0.597309354;0.128;0.037;0.04875246;MC6;OSBPL6
G6PC3;8.31E-07;0.312594745;0.136;0.04;0.048900509;MC6;G6PC3
