# Supplementary material for: Landscape of mast cell populations across organs in mice and humans
Source: J Exp Med. 2023 Jul 18;220(10):e20230570. doi: 10.1084/jem.20230570 (PMC10354537; doi:10.1084/jem.20230570)
Supplement: Table S4 — shows genes selected as signatures for each group of characterized MC clusters in human datasets. [file JEM_20230570_TableS4.xlsx]

## Sheet: TABLE4 - Selected Gene Signatur
Pop;gene
MC1;INKA1
MC1;SLC45A3
MC1;KCNH2
MC1;TMEM233
MC1;TTI1
MC1;SIGLEC17P
MC1;TDRD3
MC1;SCGB1A1
MC1;LYL1
MC1;HS3ST1
MC2;AMZ2P2
MC2;TNFAIP3
MC2;PPP1R15B
MC2;TSIX
MC2;TIPARP
MC2;MELTF
MC2;VEGFA
MC2;ELL2
MC2;RPL10P9
MC2;MTND1P23
MC3;IL13
MC3;DUSP14
MC3;RNA5SP151
MC3;MIR222HG
MC3;PHLDA1
MC3;MIR3142HG
MC3;IL1RAPL1
MC3;MLF1
MC3;NFKB2
MC3;EGR3
MC4;AL445524.1
MC4;IL13
MC4;CTSG
MC4;ADCYAP1
MC4;HPGD
MC4;SEC61B
MC4;DUSP14
MC4;TMEM176A
MC4;CCL2
MC4;SEC61G
MC5;GSTM5
MC5;LINC01835
MC5;CMA1
MC5;WNK3
MC5;CLGN
MC5;AC124283.1
MC5;PKIB
MC5;CDK15
MC5;LINC02207
MC5;MS4A4E
MC6;SLC12A8
MC6;PROM1
MC6;CADPS
MC6;NTRK1
MC6;CD38
MC6;THBS1
MC6;GFRA3
MC6;GPR35
MC6;RN7SL494P
MC6;LRRC4B
