# Supplementary material for: Landscape of mast cell populations across organs in mice and humans
Source: J Exp Med. 2023 Jul 18;220(10):e20230570. doi: 10.1084/jem.20230570 (PMC10354537; doi:10.1084/jem.20230570)
Supplement: Table S5 — shows genes selected for tissue imprinting score. [file JEM_20230570_TableS5.xlsx]

## Sheet: TABLE5 - GeneSet for Tissu Impr
Tissu;gene
Skin;GZMB
Skin;TFPI
Skin;NCS1
Skin;ARG2
Skin;NFIL3
Skin;IL7R
Skin;RPS4Y1
Skin;NDUFV2
Skin;ADAM8
Skin;IL2RG
Skin;CTSL
Skin;EGLN1
Skin;LAMA5
Skin;IL1R1
Skin;ADM
Skin;IL1RN
Skin;ITGA5
Skin;LRP4
Skin;MYO1E
Skin;CLEC16A
Skin;BCL6
Skin;CD109
Skin;ATG4B
Skin;LAT
Skin;PPARD
Skin;ARHGEF12
Skin;MRTFA
Skin;CDK6
Skin;ARAP1
Skin;NOTCH2
Skin;CORO1C
Skin;EPAS1
Skin;HUWE1
Skin;ITGAV
Skin;RERE
Skin;RARA
Skin;RRAD
Skin;SAMD8
Skin;CD274
Skin;PIM2
Skin;JARID2
Lung;SCGB1A1
Lung;APOE
Lung;APOC1
Lung;MATK
Lung;TESC
Lung;TDRD3
Lung;SCGB3A1
Lung;LTC4S
Lung;IL18
Lung;CTSD
Bladder;IL13
Bladder;PHLDA1
Bladder;CCL2
Bladder;EGR3
Bladder;BCL2A1
Bladder;ICAM1
Bladder;MAP3K8
Bladder;DUSP14
Bladder;PTPN7
Bladder;IER3
Bladder;CD83
Bladder;PTGS2
Bladder;BIRC3
Bladder;TMEM88
Bladder;CSF1
Bladder;NFKB1
